# Supplementary material for: 1-Benzyl-3-[(dimethyl­amino)methyl­ene]-4-phenyl-1H-1,5-benzodiazepine-2(3H)-thione
Source: Acta Crystallogr Sect E Struct Rep Online. 2010 Apr 2;66(Pt 5):o1019. doi: 10.1107/S160053681001175X (PMC2979192; doi:10.1107/S160053681001175X)
Supplement: Supplementary file 1 [file e-66-o1019-sup1.cif]

##############################################################################
###                                                                        ###
###        Electronic paper (Acta Crystallographica Section E)             ###
###                                                                        ###
##############################################################################
#                                                                            #
# This CIF contains the data in a paper accepted for publication in Acta     #
# Crystallographica Section E. It conforms to the requirements of Notes      #
# for Authors for Section E, and has been peer reviewed under the auspices   #
# of the IUCr Commission on Journals.                                        #
#                                                                            #
# Full details of the Crystallographic Information File format               #
# are given in the paper "The Crystallographic Information File (CIF):       #
# a New Standard Archive File for Crystallography" by S. R. Hall, F. H.      #
# Allen and I. D. Brown [Acta Cryst. (1991), A47, 655-685].                  #
#                                                                            #
# The current version of the core CIF dictionary is obtainable from          #
# ftp://ftp.iucr.org/pub/cif_core.dic. The current version number is 2.4.    #
#                                                                            #
# Software is freely available for graphical display of the structure(s) in  #
# this CIF.  For information consult the CIF home page http://www.iucr.org/  #
# cif/home.html                                                              #
#                                                                            #
# This file may be used for bona fide research purposes within the           #
# scientific community so long as proper attribution is given to the journal # 
# article from which it was obtained.                                        #
#                                                                            #
##############################################################################
                                             
data_global
_audit_creation_method     SHELXL-97
_journal_date_recd_electronic     2010-03-29
_journal_date_accepted     2010-03-29
_journal_name_full     'Acta Crystallographica, Section E'
_journal_year     2010
_journal_volume     66
_journal_issue      5
_journal_page_first     o1019
_journal_page_last     o1019
_journal_paper_category     QO
_journal_coeditor_code     BT5234
_publ_contact_author
;
     Dr. Seik Weng Ng
     Department of Chemistry
     University of Malaya
     50603 Kuala Lumpur
     Malaysia
;
_publ_contact_author_email     seikweng@um.edu.my
_publ_contact_author_fax     '03 7967 4193'
_publ_contact_author_phone     '03 7967 6778'
_publ_section_title
;\
1-Benzyl-3-[(dimethylamino)methylene]-4-phenyl-1<i>H</i>-1,5-benzodiazepine-\
2(3<i>H</i>)-thione
;
loop_
    _publ_author_name
    _publ_author_address
    'Ballo, Daouda'
;
Laboratoire de Chimie Organique H\'et\'erocyclique
P\^ole de Comp\'etences Pharmacochimie
Universit\'e Mohammed V-Agdal
BP 1014 Avenue Ibn Batout
Rabat
Morocco
;
    'Bouhfid, Rachid'
;
Laboratoire de Chimie Organique H\'et\'erocyclique
P\^ole de Comp\'etences Pharmacochimie
Universit\'e Mohammed V-Agdal
BP 1014 Avenue Ibn Batout
Rabat
Morocco
;
    'Zouihri, Hafid'
;
CNRST Division UATRS
Angle Allal Fassi/FAR
BP 8027 Hay Riad
0000 Rabat
Morocco
;
    'Essassi, El Mokhtar'
;
Laboratoire de Chimie Organique H\'et\'erocyclique
P\^ole de Comp\'etences Pharmacochimie
Universit\'e Mohammed V-Agdal
BP 1014 Avenue Ibn Batout
Rabat
Morocco
;
    'Ng, Seik Weng'
;
Department of Chemistry
University of Malaya
50603 Kuala Lumpur
Malaysia
;
_publ_section_synopsis     .
data_I
_audit_creation_method     SHELXL-97
_chemical_name_systematic
;
1-Benzyl-3-[(dimethylamino)methylene]-4-phenyl-1<i>H</i>-1,5-benzodiazepine-
2(3<i>H</i>)-thione
;
_chemical_name_common     ?
_chemical_formula_moiety     'C25 H23 N3 S'
_chemical_formula_sum     'C25 H23 N3 S'
_chemical_formula_iupac     'C25 H23 N3 S'
_chemical_formula_weight     397.52
_chemical_melting_point     ?
_symmetry_cell_setting     Monoclinic
_symmetry_space_group_name_H-M     'P 21/c'
_symmetry_space_group_name_Hall     '-P 2ybc'
loop_
    _symmetry_equiv_pos_as_xyz
    'x, y, z'
    '-x, y+1/2, -z+1/2'
    '-x, -y, -z'
    'x, -y-1/2, z-1/2'
_cell_length_a     26.4740(8)
_cell_length_b     10.2366(2)
_cell_length_c     16.5650(5)
_cell_angle_alpha     90.00
_cell_angle_beta     106.1360(10)
_cell_angle_gamma     90.00
_cell_volume     4312.3(2)
_cell_formula_units_Z     8
_cell_measurement_reflns_used     7420
_cell_measurement_theta_min     2.6
_cell_measurement_theta_max     21.9
_cell_measurement_temperature     293(2)
_exptl_crystal_description     Block
_exptl_crystal_colour     Colorless
_exptl_crystal_size_max     0.38
_exptl_crystal_size_mid     0.35
_exptl_crystal_size_min     0.28
_exptl_crystal_density_diffrn     1.225
_exptl_crystal_density_meas     ?
_exptl_crystal_density_method     'not measured'
_exptl_crystal_F_000     1680
_exptl_absorpt_coefficient_mu     0.166
_exptl_absorpt_correction_type     Multi-scan
_exptl_absorpt_process_details     '(SADABS; Sheldrick, 1996)'
_exptl_absorpt_correction_T_min     0.9397
_exptl_absorpt_correction_T_max     0.9551
_diffrn_ambient_temperature     293(2)
_diffrn_radiation_type     MoK\a
_diffrn_radiation_wavelength     0.71073
_diffrn_radiation_source     'fine-focus sealed tube'
_diffrn_radiation_monochromator     graphite
_diffrn_measurement_device_type     'Bruker X8 APEX2 diffractometer'
_diffrn_measurement_method     '\f and \w scans'
_diffrn_detector_area_resol_mean     ?
_diffrn_reflns_number     34616
_diffrn_reflns_av_R_equivalents     0.0465
_diffrn_reflns_av_sigmaI/netI     0.0403
_diffrn_reflns_theta_min     0.80
_diffrn_reflns_theta_max     24.83
_diffrn_reflns_theta_full     24.83
_diffrn_measured_fraction_theta_max     1.000
_diffrn_measured_fraction_theta_full     1.000
_diffrn_reflns_limit_h_min     -31
_diffrn_reflns_limit_h_max     31
_diffrn_reflns_limit_k_min     -8
_diffrn_reflns_limit_k_max     12
_diffrn_reflns_limit_l_min     -19
_diffrn_reflns_limit_l_max     19
_diffrn_standards_number     0
_diffrn_standards_interval_count     0
_diffrn_standards_interval_time     0
_diffrn_standards_decay_%     0
_reflns_number_total     7429
_reflns_number_gt     5019
_reflns_threshold_expression     I>2\s(I)
_refine_ls_structure_factor_coef     Fsqd
_refine_ls_matrix_type     full
_refine_ls_R_factor_all     0.0761
_refine_ls_R_factor_gt     0.0452
_refine_ls_wR_factor_gt     0.1208
_refine_ls_wR_factor_ref     0.1495
_refine_ls_goodness_of_fit_ref     1.030
_refine_ls_restrained_S_all     1.030
_refine_ls_number_reflns     7429
_refine_ls_number_parameters     527
_refine_ls_number_restraints     0
_refine_ls_hydrogen_treatment     constr
_refine_ls_weighting_scheme     calc
_refine_ls_weighting_details
         'calc w=1/[\s^2^(Fo^2^)+(0.0771P)^2^+0.7415P] where P=(Fo^2^+2Fc^2^)/3'
_atom_sites_solution_hydrogens     geom
_atom_sites_solution_primary     direct
_atom_sites_solution_secondary     difmap
_refine_ls_shift/su_max     0.001
_refine_ls_shift/su_mean     0.000
_refine_diff_density_max     0.191
_refine_diff_density_min     -0.282
_refine_ls_extinction_method     none
_refine_ls_extinction_coef     ?
loop_
    _atom_type_symbol
    _atom_type_description
    _atom_type_scat_dispersion_real
    _atom_type_scat_dispersion_imag
    _atom_type_scat_source
    'C' 'C' 0.0033 0.0016
                         'International Tables Vol C Tables 4.2.6.8 and 6.1.1.4'
    'H' 'H' 0.0000 0.0000
                         'International Tables Vol C Tables 4.2.6.8 and 6.1.1.4'
    'N' 'N' 0.0061 0.0033
                         'International Tables Vol C Tables 4.2.6.8 and 6.1.1.4'
    'S' 'S' 0.1246 0.1234
                         'International Tables Vol C Tables 4.2.6.8 and 6.1.1.4'
_computing_data_collection     'APEX2 (Bruker, 2008)'
_computing_cell_refinement     'SAINT (Bruker, 2008)'
_computing_data_reduction     'SAINT (Bruker, 2008)'
_computing_structure_solution     'SHELXS97 (Sheldrick, 2008)'
_computing_structure_refinement     'SHELXL97 (Sheldrick, 2008)'
_computing_molecular_graphics     'X-SEED (Barbour, 2001)'
_computing_publication_material     'publCIF (Westrip, 2010)'
loop_
    _atom_site_type_symbol
    _atom_site_label
    _atom_site_fract_x
    _atom_site_fract_y
    _atom_site_fract_z
    _atom_site_U_iso_or_equiv
    _atom_site_adp_type
    _atom_site_calc_flag
    _atom_site_refinement_flags
    _atom_site_occupancy
    _atom_site_disorder_assembly
    _atom_site_disorder_group
    S S1 0.68147(3) 0.23703(6) 0.88424(4) 0.0681(2) Uani d . 1 . .
    S S2 0.82290(3) 0.28053(7) 0.73502(5) 0.0811(3) Uani d . 1 . .
    N N1 0.66628(8) 0.46928(18) 0.94582(11) 0.0537(5) Uani d . 1 . .
    N N2 0.60213(7) 0.65564(19) 0.83124(12) 0.0503(5) Uani d . 1 . .
    N N3 0.66494(8) 0.48619(18) 0.65939(11) 0.0507(5) Uani d . 1 . .
    N N4 0.81709(7) 0.52681(18) 0.78290(12) 0.0505(5) Uani d . 1 . .
    N N5 0.89168(7) 0.6994(2) 0.73201(12) 0.0553(5) Uani d . 1 . .
    N N6 0.84302(8) 0.48869(18) 0.51100(12) 0.0540(5) Uani d . 1 . .
    C C1 0.66570(9) 0.3953(2) 0.87702(14) 0.0457(5) Uani d . 1 . .
    C C2 0.68024(9) 0.6051(2) 0.94640(14) 0.0474(6) Uani d . 1 . .
    C C3 0.72558(11) 0.6494(3) 1.00447(15) 0.0646(7) Uani d . 1 . .
    H H3 0.7460 0.5914 1.0433 0.078 Uiso calc R 1 . .
    C C4 0.74049(11) 0.7774(3) 1.00508(18) 0.0726(8) Uani d . 1 . .
    H H4 0.7710 0.8059 1.0442 0.087 Uiso calc R 1 . .
    C C5 0.71064(12) 0.8640(3) 0.94813(18) 0.0670(7) Uani d . 1 . .
    H H5 0.7214 0.9504 0.9474 0.080 Uiso calc R 1 . .
    C C6 0.66488(10) 0.8226(2) 0.89239(15) 0.0563(6) Uani d . 1 . .
    H H6 0.6439 0.8825 0.8558 0.068 Uiso calc R 1 . .
    C C7 0.64933(9) 0.6922(2) 0.88965(14) 0.0460(5) Uani d . 1 . .
    C C8 0.60280(8) 0.5527(2) 0.78745(14) 0.0457(5) Uani d . 1 . .
    C C9 0.64898(8) 0.4652(2) 0.79744(13) 0.0423(5) Uani d . 1 . .
    C C10 0.66833(13) 0.4077(3) 1.02656(16) 0.0730(8) Uani d . 1 . .
    H H10A 0.7037 0.4168 1.0636 0.088 Uiso calc R 1 . .
    H H10B 0.6614 0.3150 1.0173 0.088 Uiso calc R 1 . .
    C C11 0.63036(11) 0.4626(2) 1.06983(15) 0.0565(6) Uani d . 1 . .
    C C12 0.63693(12) 0.4266(3) 1.15333(15) 0.0678(8) Uani d . 1 . .
    H H12 0.6657 0.3759 1.1809 0.081 Uiso calc R 1 . .
    C C13 0.60148(15) 0.4651(3) 1.1952(2) 0.0844(10) Uani d . 1 . .
    H H13 0.6058 0.4386 1.2504 0.101 Uiso calc R 1 . .
    C C14 0.55973(16) 0.5424(3) 1.1560(2) 0.0943(11) Uani d . 1 . .
    H H14 0.5359 0.5691 1.1846 0.113 Uiso calc R 1 . .
    C C15 0.55316(14) 0.5804(3) 1.0742(2) 0.0948(10) Uani d . 1 . .
    H H15 0.5250 0.6338 1.0476 0.114 Uiso calc R 1 . .
    C C16 0.58831(12) 0.5394(3) 1.03122(18) 0.0753(8) Uani d . 1 . .
    H H16 0.5833 0.5643 0.9756 0.090 Uiso calc R 1 . .
    C C17 0.55336(9) 0.5137(3) 0.72353(15) 0.0566(6) Uani d . 1 . .
    C C18 0.51377(10) 0.6058(3) 0.69462(18) 0.0767(8) Uani d . 1 . .
    H H18 0.5179 0.6903 0.7161 0.092 Uiso calc R 1 . .
    C C19 0.46822(13) 0.5715(5) 0.6338(2) 0.1040(12) Uani d . 1 . .
    H H19 0.4418 0.6331 0.6144 0.125 Uiso calc R 1 . .
    C C20 0.46198(15) 0.4468(6) 0.6023(2) 0.1212(17) Uani d . 1 . .
    H H20 0.4315 0.4245 0.5609 0.145 Uiso calc R 1 . .
    C C21 0.50005(15) 0.3556(4) 0.6313(2) 0.1088(13) Uani d . 1 . .
    H H21 0.4952 0.2707 0.6106 0.131 Uiso calc R 1 . .
    C C22 0.54606(11) 0.3887(3) 0.69144(18) 0.0759(8) Uani d . 1 . .
    H H22 0.5722 0.3263 0.7103 0.091 Uiso calc R 1 . .
    C C23 0.67079(9) 0.4318(2) 0.73465(13) 0.0453(5) Uani d . 1 . .
    H H23 0.6932 0.3600 0.7461 0.054 Uiso calc R 1 . .
    C C24 0.63639(10) 0.6057(3) 0.63075(16) 0.0633(7) Uani d . 1 . .
    H H24A 0.6359 0.6587 0.6783 0.095 Uiso calc R 1 . .
    H H24B 0.6010 0.5850 0.5996 0.095 Uiso calc R 1 . .
    H H24C 0.6533 0.6526 0.5953 0.095 Uiso calc R 1 . .
    C C25 0.69212(14) 0.4298(3) 0.60257(19) 0.0846(10) Uani d . 1 . .
    H H25A 0.7099 0.3514 0.6269 0.127 Uiso calc R 1 . .
    H H25B 0.7173 0.4913 0.5933 0.127 Uiso calc R 1 . .
    H H25C 0.6671 0.4093 0.5499 0.127 Uiso calc R 1 . .
    C C26 0.82869(9) 0.4423(2) 0.72705(15) 0.0511(6) Uani d . 1 . .
    C C27 0.80627(9) 0.6622(2) 0.76243(13) 0.0459(5) Uani d . 1 . .
    C C28 0.75899(9) 0.7160(2) 0.76785(15) 0.0537(6) Uani d . 1 . .
    H H28 0.7347 0.6633 0.7837 0.064 Uiso calc R 1 . .
    C C29 0.74769(10) 0.8452(3) 0.75021(15) 0.0603(7) Uani d . 1 . .
    H H29 0.7157 0.8792 0.7532 0.072 Uiso calc R 1 . .
    C C30 0.78350(11) 0.9250(2) 0.72817(15) 0.0593(7) Uani d . 1 . .
    H H30 0.7759 1.0129 0.7166 0.071 Uiso calc R 1 . .
    C C31 0.83043(10) 0.8741(2) 0.72333(15) 0.0571(6) Uani d . 1 . .
    H H31 0.8547 0.9289 0.7093 0.068 Uiso calc R 1 . .
    C C32 0.84279(9) 0.7420(2) 0.73898(14) 0.0488(6) Uani d . 1 . .
    C C33 0.89356(9) 0.5921(2) 0.69224(14) 0.0492(6) Uani d . 1 . .
    C C34 0.84874(9) 0.5015(2) 0.66108(14) 0.0459(5) Uani d . 1 . .
    C C35 0.80751(10) 0.4803(3) 0.86157(15) 0.0629(7) Uani d . 1 . .
    H H35A 0.7961 0.3900 0.8542 0.076 Uiso calc R 1 . .
    H H35B 0.7790 0.5310 0.8721 0.076 Uiso calc R 1 . .
    C C36 0.85436(11) 0.4894(2) 0.93730(15) 0.0566(6) Uani d . 1 . .
    C C37 0.85080(14) 0.4299(3) 1.01068(17) 0.0754(8) Uani d . 1 . .
    H H37 0.8201 0.3861 1.0111 0.091 Uiso calc R 1 . .
    C C38 0.89202(18) 0.4346(4) 1.0831(2) 0.0983(11) Uani d . 1 . .
    H H38 0.8894 0.3918 1.1312 0.118 Uiso calc R 1 . .
    C C39 0.93670(18) 0.5021(4) 1.0842(2) 0.1075(13) Uani d . 1 . .
    H H39 0.9642 0.5062 1.1333 0.129 Uiso calc R 1 . .
    C C40 0.94095(15) 0.5642(4) 1.0124(2) 0.1018(11) Uani d . 1 . .
    H H40 0.9712 0.6108 1.0131 0.122 Uiso calc R 1 . .
    C C41 0.89962(12) 0.5567(3) 0.93863(18) 0.0741(8) Uani d . 1 . .
    H H41 0.9027 0.5975 0.8901 0.089 Uiso calc R 1 . .
    C C42 0.94507(10) 0.5544(3) 0.68004(15) 0.0612(7) Uani d . 1 . .
    C C43 0.98279(10) 0.6497(3) 0.68304(18) 0.0791(9) Uani d . 1 . .
    H H43 0.9760 0.7359 0.6944 0.095 Uiso calc R 1 . .
    C C44 1.03046(13) 0.6171(5) 0.6692(2) 0.1057(13) Uani d . 1 . .
    H H44 1.0557 0.6813 0.6718 0.127 Uiso calc R 1 . .
    C C45 1.04039(14) 0.4910(6) 0.6519(2) 0.1153(15) Uani d . 1 . .
    H H45 1.0722 0.4698 0.6417 0.138 Uiso calc R 1 . .
    C C46 1.00412(15) 0.3958(4) 0.6495(2) 0.1076(13) Uani d . 1 . .
    H H46 1.0114 0.3099 0.6385 0.129 Uiso calc R 1 . .
    C C47 0.95619(12) 0.4269(3) 0.6635(2) 0.0807(9) Uani d . 1 . .
    H H47 0.9315 0.3617 0.6618 0.097 Uiso calc R 1 . .
    C C48 0.83331(9) 0.4494(2) 0.58218(15) 0.0497(6) Uani d . 1 . .
    H H48 0.8128 0.3746 0.5771 0.060 Uiso calc R 1 . .
    C C49 0.86997(11) 0.6091(3) 0.50126(17) 0.0675(7) Uani d . 1 . .
    H H49A 0.8668 0.6709 0.5432 0.101 Uiso calc R 1 . .
    H H49B 0.8544 0.6448 0.4464 0.101 Uiso calc R 1 . .
    H H49C 0.9065 0.5910 0.5078 0.101 Uiso calc R 1 . .
    C C50 0.82724(13) 0.4069(3) 0.43621(17) 0.0795(9) Uani d . 1 . .
    H H50A 0.8016 0.3445 0.4426 0.119 Uiso calc R 1 . .
    H H50B 0.8574 0.3617 0.4288 0.119 Uiso calc R 1 . .
    H H50C 0.8124 0.4606 0.3879 0.119 Uiso calc R 1 . .
loop_
    _atom_site_aniso_label
    _atom_site_aniso_U_11
    _atom_site_aniso_U_22
    _atom_site_aniso_U_33
    _atom_site_aniso_U_12
    _atom_site_aniso_U_13
    _atom_site_aniso_U_23
    S1 0.0990(6) 0.0484(4) 0.0570(4) 0.0109(3) 0.0218(4) 0.0068(3)
    S2 0.1156(7) 0.0479(4) 0.0950(6) 0.0057(4) 0.0544(5) 0.0176(4)
    N1 0.0777(14) 0.0499(12) 0.0360(10) 0.0084(10) 0.0200(10) 0.0073(9)
    N2 0.0505(12) 0.0540(12) 0.0469(11) 0.0068(9) 0.0140(9) 0.0049(10)
    N3 0.0650(13) 0.0514(12) 0.0384(11) -0.0074(10) 0.0190(9) -0.0014(9)
    N4 0.0601(12) 0.0521(12) 0.0428(11) -0.0041(9) 0.0201(9) 0.0067(9)
    N5 0.0469(12) 0.0668(14) 0.0522(12) -0.0125(10) 0.0137(9) -0.0001(10)
    N6 0.0661(13) 0.0537(12) 0.0442(11) -0.0009(10) 0.0188(10) 0.0026(9)
    C1 0.0470(13) 0.0487(14) 0.0415(13) -0.0003(10) 0.0124(10) 0.0045(10)
    C2 0.0578(14) 0.0514(14) 0.0355(12) 0.0063(11) 0.0170(11) -0.0035(10)
    C3 0.0728(18) 0.0748(19) 0.0413(14) 0.0154(14) 0.0078(13) -0.0114(13)
    C4 0.0693(18) 0.084(2) 0.0619(18) -0.0082(16) 0.0130(15) -0.0288(16)
    C5 0.0786(19) 0.0661(18) 0.0637(17) -0.0133(15) 0.0322(16) -0.0191(15)
    C6 0.0731(17) 0.0503(15) 0.0528(15) 0.0058(13) 0.0299(14) -0.0002(12)
    C7 0.0508(14) 0.0508(14) 0.0406(12) 0.0040(11) 0.0197(11) -0.0010(10)
    C8 0.0440(13) 0.0563(15) 0.0373(12) -0.0018(10) 0.0119(10) 0.0091(11)
    C9 0.0462(13) 0.0430(12) 0.0369(12) -0.0046(10) 0.0103(10) 0.0000(9)
    C10 0.111(2) 0.0674(17) 0.0441(15) 0.0195(16) 0.0280(15) 0.0180(13)
    C11 0.0801(18) 0.0498(14) 0.0432(14) -0.0087(13) 0.0230(13) 0.0008(11)
    C12 0.104(2) 0.0582(16) 0.0448(15) -0.0079(14) 0.0270(15) -0.0002(12)
    C13 0.135(3) 0.073(2) 0.0582(18) -0.016(2) 0.047(2) -0.0024(15)
    C14 0.126(3) 0.092(2) 0.090(3) -0.006(2) 0.071(2) 0.002(2)
    C15 0.093(2) 0.109(3) 0.096(3) 0.0123(19) 0.049(2) 0.023(2)
    C16 0.083(2) 0.094(2) 0.0553(17) 0.0005(17) 0.0297(16) 0.0145(15)
    C17 0.0455(14) 0.0812(19) 0.0427(13) -0.0084(13) 0.0117(11) 0.0102(13)
    C18 0.0481(16) 0.115(2) 0.0646(18) 0.0049(16) 0.0111(14) 0.0197(16)
    C19 0.053(2) 0.179(4) 0.073(2) -0.001(2) 0.0064(17) 0.027(3)
    C20 0.064(2) 0.223(5) 0.065(2) -0.050(3) -0.0010(19) 0.010(3)
    C21 0.086(3) 0.152(4) 0.080(2) -0.062(3) 0.009(2) -0.017(2)
    C22 0.0687(19) 0.090(2) 0.0650(18) -0.0293(16) 0.0116(15) -0.0051(16)
    C23 0.0532(14) 0.0384(12) 0.0424(13) -0.0068(10) 0.0104(11) -0.0029(10)
    C24 0.0687(17) 0.0696(17) 0.0533(15) 0.0031(13) 0.0199(13) 0.0191(13)
    C25 0.138(3) 0.0695(19) 0.0611(18) 0.0058(18) 0.0527(19) -0.0032(14)
    C26 0.0494(14) 0.0507(14) 0.0538(14) 0.0007(11) 0.0153(11) 0.0104(11)
    C27 0.0538(14) 0.0475(14) 0.0360(12) -0.0107(11) 0.0116(10) -0.0044(10)
    C28 0.0549(15) 0.0589(16) 0.0514(14) -0.0091(12) 0.0215(12) -0.0048(12)
    C29 0.0670(17) 0.0583(17) 0.0571(16) 0.0022(13) 0.0200(13) -0.0092(13)
    C30 0.0779(19) 0.0493(14) 0.0479(14) -0.0014(13) 0.0130(13) -0.0060(11)
    C31 0.0679(17) 0.0529(16) 0.0482(14) -0.0193(13) 0.0126(12) -0.0032(11)
    C32 0.0516(14) 0.0545(15) 0.0387(12) -0.0125(11) 0.0099(11) -0.0041(10)
    C33 0.0459(14) 0.0597(16) 0.0422(13) -0.0026(11) 0.0123(11) 0.0111(11)
    C34 0.0485(13) 0.0441(13) 0.0472(13) 0.0018(10) 0.0165(11) 0.0057(10)
    C35 0.0753(18) 0.0688(17) 0.0516(15) -0.0050(13) 0.0290(14) 0.0135(12)
    C36 0.0785(18) 0.0496(14) 0.0451(14) 0.0119(13) 0.0225(13) 0.0030(11)
    C37 0.118(3) 0.0643(17) 0.0503(17) 0.0153(16) 0.0335(17) 0.0036(13)
    C38 0.149(4) 0.092(3) 0.0510(19) 0.028(2) 0.023(2) 0.0039(17)
    C39 0.130(3) 0.121(3) 0.054(2) 0.034(3) -0.004(2) -0.002(2)
    C40 0.090(2) 0.121(3) 0.082(3) 0.007(2) 0.002(2) -0.002(2)
    C41 0.074(2) 0.089(2) 0.0551(17) 0.0070(16) 0.0124(15) 0.0074(15)
    C42 0.0475(15) 0.089(2) 0.0473(14) 0.0042(14) 0.0142(12) 0.0129(13)
    C43 0.0509(16) 0.121(3) 0.0668(18) -0.0120(16) 0.0186(14) 0.0005(17)
    C44 0.054(2) 0.182(4) 0.084(2) -0.012(2) 0.0234(18) 0.011(3)
    C45 0.057(2) 0.205(5) 0.089(3) 0.034(3) 0.0286(19) 0.028(3)
    C46 0.086(3) 0.142(3) 0.104(3) 0.053(2) 0.042(2) 0.038(2)
    C47 0.0653(19) 0.092(2) 0.088(2) 0.0247(16) 0.0270(17) 0.0269(18)
    C48 0.0523(14) 0.0441(13) 0.0548(15) 0.0024(10) 0.0185(12) 0.0046(11)
    C49 0.0755(18) 0.0737(18) 0.0563(16) -0.0098(14) 0.0232(14) 0.0123(13)
    C50 0.109(2) 0.0770(19) 0.0531(17) -0.0052(17) 0.0239(16) -0.0049(14)
_geom_special_details
;
All esds (except the esd in the dihedral angle between two l.s. planes) are
estimated using the full covariance matrix. The cell esds are taken into
account individually in the estimation of esds in distances, angles and
torsion angles; correlations between esds in cell parameters are only used
when they are defined by crystal symmetry. An approximate (isotropic)
treatment of cell esds is used for estimating esds involving l.s. planes.
;
loop_
    _geom_bond_atom_site_label_1
    _geom_bond_atom_site_label_2
    _geom_bond_site_symmetry_2
    _geom_bond_distance
    _geom_bond_publ_flag
    S1 C1 . 1.669(2) ?
    S2 C26 . 1.672(2) ?
    N1 C1 . 1.365(3) ?
    N1 C2 . 1.438(3) ?
    N1 C10 . 1.466(3) ?
    N2 C8 . 1.283(3) ?
    N2 C7 . 1.402(3) ?
    N3 C23 . 1.334(3) ?
    N3 C24 . 1.447(3) ?
    N3 C25 . 1.454(3) ?
    N4 C26 . 1.362(3) ?
    N4 C27 . 1.437(3) ?
    N4 C35 . 1.474(3) ?
    N5 C33 . 1.289(3) ?
    N5 C32 . 1.400(3) ?
    N6 C48 . 1.336(3) ?
    N6 C49 . 1.455(3) ?
    N6 C50 . 1.457(3) ?
    C1 C9 . 1.457(3) ?
    C2 C7 . 1.386(3) ?
    C2 C3 . 1.389(3) ?
    C3 C4 . 1.368(4) ?
    C3 H3 . 0.9300 ?
    C4 C5 . 1.374(4) ?
    C4 H4 . 0.9300 ?
    C5 C6 . 1.370(4) ?
    C5 H5 . 0.9300 ?
    C6 C7 . 1.394(3) ?
    C6 H6 . 0.9300 ?
    C8 C9 . 1.487(3) ?
    C8 C17 . 1.491(3) ?
    C9 C23 . 1.366(3) ?
    C10 C11 . 1.497(4) ?
    C10 H10A . 0.9700 ?
    C10 H10B . 0.9700 ?
    C11 C16 . 1.368(4) ?
    C11 C12 . 1.395(3) ?
    C12 C13 . 1.370(4) ?
    C12 H12 . 0.9300 ?
    C13 C14 . 1.367(5) ?
    C13 H13 . 0.9300 ?
    C14 C15 . 1.374(5) ?
    C14 H14 . 0.9300 ?
    C15 C16 . 1.384(4) ?
    C15 H15 . 0.9300 ?
    C16 H16 . 0.9300 ?
    C17 C22 . 1.378(4) ?
    C17 C18 . 1.392(4) ?
    C18 C19 . 1.384(4) ?
    C18 H18 . 0.9300 ?
    C19 C20 . 1.371(6) ?
    C19 H19 . 0.9300 ?
    C20 C21 . 1.360(6) ?
    C20 H20 . 0.9300 ?
    C21 C22 . 1.384(4) ?
    C21 H21 . 0.9300 ?
    C22 H22 . 0.9300 ?
    C23 H23 . 0.9300 ?
    C24 H24A . 0.9600 ?
    C24 H24B . 0.9600 ?
    C24 H24C . 0.9600 ?
    C25 H25A . 0.9600 ?
    C25 H25B . 0.9600 ?
    C25 H25C . 0.9600 ?
    C26 C34 . 1.472(3) ?
    C27 C28 . 1.393(3) ?
    C27 C32 . 1.400(3) ?
    C28 C29 . 1.370(3) ?
    C28 H28 . 0.9300 ?
    C29 C30 . 1.375(3) ?
    C29 H29 . 0.9300 ?
    C30 C31 . 1.370(4) ?
    C30 H30 . 0.9300 ?
    C31 C32 . 1.399(3) ?
    C31 H31 . 0.9300 ?
    C33 C42 . 1.484(3) ?
    C33 C34 . 1.481(3) ?
    C34 C48 . 1.365(3) ?
    C35 C36 . 1.502(3) ?
    C35 H35A . 0.9700 ?
    C35 H35B . 0.9700 ?
    C36 C41 . 1.377(4) ?
    C36 C37 . 1.386(3) ?
    C37 C38 . 1.380(5) ?
    C37 H37 . 0.9300 ?
    C38 C39 . 1.365(5) ?
    C38 H38 . 0.9300 ?
    C39 C40 . 1.381(5) ?
    C39 H39 . 0.9300 ?
    C40 C41 . 1.397(4) ?
    C40 H40 . 0.9300 ?
    C41 H41 . 0.9300 ?
    C42 C47 . 1.382(4) ?
    C42 C43 . 1.387(4) ?
    C43 C44 . 1.384(4) ?
    C43 H43 . 0.9300 ?
    C44 C45 . 1.364(6) ?
    C44 H44 . 0.9300 ?
    C45 C46 . 1.361(6) ?
    C45 H45 . 0.9300 ?
    C46 C47 . 1.388(4) ?
    C46 H46 . 0.9300 ?
    C47 H47 . 0.9300 ?
    C48 H48 . 0.9300 ?
    C49 H49A . 0.9600 ?
    C49 H49B . 0.9600 ?
    C49 H49C . 0.9600 ?
    C50 H50A . 0.9600 ?
    C50 H50B . 0.9600 ?
    C50 H50C . 0.9600 ?
loop_
    _geom_angle_atom_site_label_1
    _geom_angle_atom_site_label_2
    _geom_angle_atom_site_label_3
    _geom_angle_site_symmetry_1
    _geom_angle_site_symmetry_3
    _geom_angle
    _geom_angle_publ_flag
    C1 N1 C2 . . 119.02(18) ?
    C1 N1 C10 . . 120.81(19) ?
    C2 N1 C10 . . 117.75(19) ?
    C8 N2 C7 . . 117.40(19) ?
    C23 N3 C24 . . 125.0(2) ?
    C23 N3 C25 . . 119.3(2) ?
    C24 N3 C25 . . 115.5(2) ?
    C26 N4 C27 . . 121.32(18) ?
    C26 N4 C35 . . 121.48(19) ?
    C27 N4 C35 . . 116.62(19) ?
    C33 N5 C32 . . 118.36(19) ?
    C48 N6 C49 . . 125.0(2) ?
    C48 N6 C50 . . 119.8(2) ?
    C49 N6 C50 . . 115.2(2) ?
    N1 C1 C9 . . 114.40(19) ?
    N1 C1 S1 . . 122.29(17) ?
    C9 C1 S1 . . 123.29(17) ?
    C7 C2 C3 . . 119.6(2) ?
    C7 C2 N1 . . 121.0(2) ?
    C3 C2 N1 . . 119.4(2) ?
    C4 C3 C2 . . 120.6(3) ?
    C4 C3 H3 . . 119.7 ?
    C2 C3 H3 . . 119.7 ?
    C3 C4 C5 . . 120.2(3) ?
    C3 C4 H4 . . 119.9 ?
    C5 C4 H4 . . 119.9 ?
    C6 C5 C4 . . 119.7(3) ?
    C6 C5 H5 . . 120.2 ?
    C4 C5 H5 . . 120.2 ?
    C5 C6 C7 . . 121.1(2) ?
    C5 C6 H6 . . 119.5 ?
    C7 C6 H6 . . 119.5 ?
    C2 C7 C6 . . 118.7(2) ?
    C2 C7 N2 . . 122.8(2) ?
    C6 C7 N2 . . 118.5(2) ?
    N2 C8 C9 . . 124.9(2) ?
    N2 C8 C17 . . 118.3(2) ?
    C9 C8 C17 . . 116.8(2) ?
    C23 C9 C1 . . 118.7(2) ?
    C23 C9 C8 . . 125.1(2) ?
    C1 C9 C8 . . 115.48(18) ?
    N1 C10 C11 . . 114.6(2) ?
    N1 C10 H10A . . 108.6 ?
    C11 C10 H10A . . 108.6 ?
    N1 C10 H10B . . 108.6 ?
    C11 C10 H10B . . 108.6 ?
    H10A C10 H10B . . 107.6 ?
    C16 C11 C12 . . 118.4(3) ?
    C16 C11 C10 . . 124.0(2) ?
    C12 C11 C10 . . 117.4(2) ?
    C13 C12 C11 . . 120.8(3) ?
    C13 C12 H12 . . 119.6 ?
    C11 C12 H12 . . 119.6 ?
    C14 C13 C12 . . 120.2(3) ?
    C14 C13 H13 . . 119.9 ?
    C12 C13 H13 . . 119.9 ?
    C13 C14 C15 . . 119.7(3) ?
    C13 C14 H14 . . 120.1 ?
    C15 C14 H14 . . 120.1 ?
    C14 C15 C16 . . 120.1(3) ?
    C14 C15 H15 . . 119.9 ?
    C16 C15 H15 . . 119.9 ?
    C11 C16 C15 . . 120.7(3) ?
    C11 C16 H16 . . 119.7 ?
    C15 C16 H16 . . 119.7 ?
    C22 C17 C18 . . 119.0(3) ?
    C22 C17 C8 . . 121.6(2) ?
    C18 C17 C8 . . 119.4(3) ?
    C19 C18 C17 . . 119.9(3) ?
    C19 C18 H18 . . 120.0 ?
    C17 C18 H18 . . 120.0 ?
    C20 C19 C18 . . 120.1(4) ?
    C20 C19 H19 . . 120.0 ?
    C18 C19 H19 . . 120.0 ?
    C21 C20 C19 . . 120.4(4) ?
    C21 C20 H20 . . 119.8 ?
    C19 C20 H20 . . 119.8 ?
    C20 C21 C22 . . 120.2(4) ?
    C20 C21 H21 . . 119.9 ?
    C22 C21 H21 . . 119.9 ?
    C17 C22 C21 . . 120.4(3) ?
    C17 C22 H22 . . 119.8 ?
    C21 C22 H22 . . 119.8 ?
    N3 C23 C9 . . 130.0(2) ?
    N3 C23 H23 . . 115.0 ?
    C9 C23 H23 . . 115.0 ?
    N3 C24 H24A . . 109.5 ?
    N3 C24 H24B . . 109.5 ?
    H24A C24 H24B . . 109.5 ?
    N3 C24 H24C . . 109.5 ?
    H24A C24 H24C . . 109.5 ?
    H24B C24 H24C . . 109.5 ?
    N3 C25 H25A . . 109.5 ?
    N3 C25 H25B . . 109.5 ?
    H25A C25 H25B . . 109.5 ?
    N3 C25 H25C . . 109.5 ?
    H25A C25 H25C . . 109.5 ?
    H25B C25 H25C . . 109.5 ?
    N4 C26 C34 . . 116.01(19) ?
    N4 C26 S2 . . 122.16(17) ?
    C34 C26 S2 . . 121.78(18) ?
    C28 C27 C32 . . 119.3(2) ?
    C28 C27 N4 . . 119.3(2) ?
    C32 C27 N4 . . 121.3(2) ?
    C29 C28 C27 . . 121.0(2) ?
    C29 C28 H28 . . 119.5 ?
    C27 C28 H28 . . 119.5 ?
    C28 C29 C30 . . 120.3(2) ?
    C28 C29 H29 . . 119.9 ?
    C30 C29 H29 . . 119.9 ?
    C31 C30 C29 . . 119.5(2) ?
    C31 C30 H30 . . 120.2 ?
    C29 C30 H30 . . 120.2 ?
    C30 C31 C32 . . 121.7(2) ?
    C30 C31 H31 . . 119.1 ?
    C32 C31 H31 . . 119.1 ?
    N5 C32 C31 . . 117.3(2) ?
    N5 C32 C27 . . 124.5(2) ?
    C31 C32 C27 . . 118.1(2) ?
    N5 C33 C42 . . 117.3(2) ?
    N5 C33 C34 . . 124.8(2) ?
    C42 C33 C34 . . 117.9(2) ?
    C48 C34 C26 . . 118.4(2) ?
    C48 C34 C33 . . 125.2(2) ?
    C26 C34 C33 . . 114.7(2) ?
    N4 C35 C36 . . 114.4(2) ?
    N4 C35 H35A . . 108.7 ?
    C36 C35 H35A . . 108.7 ?
    N4 C35 H35B . . 108.7 ?
    C36 C35 H35B . . 108.7 ?
    H35A C35 H35B . . 107.6 ?
    C41 C36 C37 . . 118.5(3) ?
    C41 C36 C35 . . 123.8(2) ?
    C37 C36 C35 . . 117.6(3) ?
    C38 C37 C36 . . 121.1(3) ?
    C38 C37 H37 . . 119.4 ?
    C36 C37 H37 . . 119.4 ?
    C39 C38 C37 . . 120.2(3) ?
    C39 C38 H38 . . 119.9 ?
    C37 C38 H38 . . 119.9 ?
    C38 C39 C40 . . 119.9(4) ?
    C38 C39 H39 . . 120.0 ?
    C40 C39 H39 . . 120.0 ?
    C39 C40 C41 . . 119.8(4) ?
    C39 C40 H40 . . 120.1 ?
    C41 C40 H40 . . 120.1 ?
    C36 C41 C40 . . 120.5(3) ?
    C36 C41 H41 . . 119.7 ?
    C40 C41 H41 . . 119.7 ?
    C47 C42 C43 . . 118.7(3) ?
    C47 C42 C33 . . 121.8(2) ?
    C43 C42 C33 . . 119.5(3) ?
    C44 C43 C42 . . 120.3(3) ?
    C44 C43 H43 . . 119.8 ?
    C42 C43 H43 . . 119.8 ?
    C45 C44 C43 . . 120.0(4) ?
    C45 C44 H44 . . 120.0 ?
    C43 C44 H44 . . 120.0 ?
    C46 C45 C44 . . 120.5(4) ?
    C46 C45 H45 . . 119.7 ?
    C44 C45 H45 . . 119.7 ?
    C45 C46 C47 . . 120.1(4) ?
    C45 C46 H46 . . 120.0 ?
    C47 C46 H46 . . 120.0 ?
    C42 C47 C46 . . 120.3(3) ?
    C42 C47 H47 . . 119.9 ?
    C46 C47 H47 . . 119.9 ?
    N6 C48 C34 . . 130.4(2) ?
    N6 C48 H48 . . 114.8 ?
    C34 C48 H48 . . 114.8 ?
    N6 C49 H49A . . 109.5 ?
    N6 C49 H49B . . 109.5 ?
    H49A C49 H49B . . 109.5 ?
    N6 C49 H49C . . 109.5 ?
    H49A C49 H49C . . 109.5 ?
    H49B C49 H49C . . 109.5 ?
    N6 C50 H50A . . 109.5 ?
    N6 C50 H50B . . 109.5 ?
    H50A C50 H50B . . 109.5 ?
    N6 C50 H50C . . 109.5 ?
    H50A C50 H50C . . 109.5 ?
    H50B C50 H50C . . 109.5 ?
loop_
    _geom_torsion_atom_site_label_1
    _geom_torsion_atom_site_label_2
    _geom_torsion_atom_site_label_3
    _geom_torsion_atom_site_label_4
    _geom_torsion_site_symmetry_1
    _geom_torsion_site_symmetry_2
    _geom_torsion_site_symmetry_3
    _geom_torsion_site_symmetry_4
    _geom_torsion
    _geom_torsion_publ_flag
    C2 N1 C1 C9 . . . . -34.4(3) ?
    C10 N1 C1 C9 . . . . 163.6(2) ?
    C2 N1 C1 S1 . . . . 147.05(18) ?
    C10 N1 C1 S1 . . . . -14.9(3) ?
    C1 N1 C2 C7 . . . . 64.1(3) ?
    C10 N1 C2 C7 . . . . -133.4(2) ?
    C1 N1 C2 C3 . . . . -115.5(2) ?
    C10 N1 C2 C3 . . . . 47.0(3) ?
    C7 C2 C3 C4 . . . . -1.3(4) ?
    N1 C2 C3 C4 . . . . 178.4(2) ?
    C2 C3 C4 C5 . . . . 0.1(4) ?
    C3 C4 C5 C6 . . . . 2.1(4) ?
    C4 C5 C6 C7 . . . . -3.2(4) ?
    C3 C2 C7 C6 . . . . 0.2(3) ?
    N1 C2 C7 C6 . . . . -179.43(19) ?
    C3 C2 C7 N2 . . . . -177.7(2) ?
    N1 C2 C7 N2 . . . . 2.7(3) ?
    C5 C6 C7 C2 . . . . 2.0(3) ?
    C5 C6 C7 N2 . . . . -180.0(2) ?
    C8 N2 C7 C2 . . . . -48.7(3) ?
    C8 N2 C7 C6 . . . . 133.4(2) ?
    C7 N2 C8 C9 . . . . 3.7(3) ?
    C7 N2 C8 C17 . . . . -178.59(19) ?
    N1 C1 C9 C23 . . . . 146.7(2) ?
    S1 C1 C9 C23 . . . . -34.8(3) ?
    N1 C1 C9 C8 . . . . -43.1(3) ?
    S1 C1 C9 C8 . . . . 135.43(19) ?
    N2 C8 C9 C23 . . . . -124.8(2) ?
    C17 C8 C9 C23 . . . . 57.4(3) ?
    N2 C8 C9 C1 . . . . 65.6(3) ?
    C17 C8 C9 C1 . . . . -112.1(2) ?
    C1 N1 C10 C11 . . . . -133.9(2) ?
    C2 N1 C10 C11 . . . . 63.9(3) ?
    N1 C10 C11 C16 . . . . 15.8(4) ?
    N1 C10 C11 C12 . . . . -168.0(2) ?
    C16 C11 C12 C13 . . . . 1.3(4) ?
    C10 C11 C12 C13 . . . . -175.1(3) ?
    C11 C12 C13 C14 . . . . -1.6(5) ?
    C12 C13 C14 C15 . . . . 0.6(5) ?
    C13 C14 C15 C16 . . . . 0.8(6) ?
    C12 C11 C16 C15 . . . . 0.1(4) ?
    C10 C11 C16 C15 . . . . 176.3(3) ?
    C14 C15 C16 C11 . . . . -1.1(5) ?
    N2 C8 C17 C22 . . . . -161.3(2) ?
    C9 C8 C17 C22 . . . . 16.6(3) ?
    N2 C8 C17 C18 . . . . 19.5(3) ?
    C9 C8 C17 C18 . . . . -162.6(2) ?
    C22 C17 C18 C19 . . . . -0.7(4) ?
    C8 C17 C18 C19 . . . . 178.5(2) ?
    C17 C18 C19 C20 . . . . 0.2(5) ?
    C18 C19 C20 C21 . . . . 0.9(6) ?
    C19 C20 C21 C22 . . . . -1.6(6) ?
    C18 C17 C22 C21 . . . . 0.1(4) ?
    C8 C17 C22 C21 . . . . -179.1(3) ?
    C20 C21 C22 C17 . . . . 1.1(5) ?
    C24 N3 C23 C9 . . . . 6.3(4) ?
    C25 N3 C23 C9 . . . . -178.8(2) ?
    C1 C9 C23 N3 . . . . -174.8(2) ?
    C8 C9 C23 N3 . . . . 15.9(4) ?
    C27 N4 C26 C34 . . . . 22.1(3) ?
    C35 N4 C26 C34 . . . . -166.9(2) ?
    C27 N4 C26 S2 . . . . -160.33(17) ?
    C35 N4 C26 S2 . . . . 10.6(3) ?
    C26 N4 C27 C28 . . . . 124.0(2) ?
    C35 N4 C27 C28 . . . . -47.4(3) ?
    C26 N4 C27 C32 . . . . -57.5(3) ?
    C35 N4 C27 C32 . . . . 131.1(2) ?
    C32 C27 C28 C29 . . . . 0.3(3) ?
    N4 C27 C28 C29 . . . . 178.9(2) ?
    C27 C28 C29 C30 . . . . -1.2(4) ?
    C28 C29 C30 C31 . . . . 0.5(4) ?
    C29 C30 C31 C32 . . . . 1.0(4) ?
    C33 N5 C32 C31 . . . . -134.9(2) ?
    C33 N5 C32 C27 . . . . 46.8(3) ?
    C30 C31 C32 N5 . . . . 179.7(2) ?
    C30 C31 C32 C27 . . . . -1.8(3) ?
    C28 C27 C32 N5 . . . . 179.5(2) ?
    N4 C27 C32 N5 . . . . 1.0(3) ?
    C28 C27 C32 C31 . . . . 1.1(3) ?
    N4 C27 C32 C31 . . . . -177.4(2) ?
    C32 N5 C33 C42 . . . . 175.4(2) ?
    C32 N5 C33 C34 . . . . -7.2(3) ?
    N4 C26 C34 C48 . . . . -142.3(2) ?
    S2 C26 C34 C48 . . . . 40.1(3) ?
    N4 C26 C34 C33 . . . . 51.5(3) ?
    S2 C26 C34 C33 . . . . -126.0(2) ?
    N5 C33 C34 C48 . . . . 132.1(3) ?
    C42 C33 C34 C48 . . . . -50.5(3) ?
    N5 C33 C34 C26 . . . . -62.9(3) ?
    C42 C33 C34 C26 . . . . 114.5(2) ?
    C26 N4 C35 C36 . . . . 97.5(3) ?
    C27 N4 C35 C36 . . . . -91.2(3) ?
    N4 C35 C36 C41 . . . . 11.7(4) ?
    N4 C35 C36 C37 . . . . -170.6(2) ?
    C41 C36 C37 C38 . . . . -1.7(4) ?
    C35 C36 C37 C38 . . . . -179.5(3) ?
    C36 C37 C38 C39 . . . . 2.1(5) ?
    C37 C38 C39 C40 . . . . -0.9(6) ?
    C38 C39 C40 C41 . . . . -0.5(6) ?
    C37 C36 C41 C40 . . . . 0.2(4) ?
    C35 C36 C41 C40 . . . . 177.9(3) ?
    C39 C40 C41 C36 . . . . 0.9(5) ?
    N5 C33 C42 C47 . . . . 159.0(2) ?
    C34 C33 C42 C47 . . . . -18.6(3) ?
    N5 C33 C42 C43 . . . . -22.7(3) ?
    C34 C33 C42 C43 . . . . 159.7(2) ?
    C47 C42 C43 C44 . . . . 0.3(4) ?
    C33 C42 C43 C44 . . . . -178.0(3) ?
    C42 C43 C44 C45 . . . . 0.5(5) ?
    C43 C44 C45 C46 . . . . -1.2(6) ?
    C44 C45 C46 C47 . . . . 1.0(6) ?
    C43 C42 C47 C46 . . . . -0.6(4) ?
    C33 C42 C47 C46 . . . . 177.8(3) ?
    C45 C46 C47 C42 . . . . -0.1(5) ?
    C49 N6 C48 C34 . . . . -6.0(4) ?
    C50 N6 C48 C34 . . . . 172.6(3) ?
    C26 C34 C48 N6 . . . . 175.5(2) ?
    C33 C34 C48 N6 . . . . -20.0(4) ?
