# Supplementary material for: 1-Benzyl-3-[(dimethyl­amino)methyl­ene]-4-phenyl-1H-1,5-benzodiazepine-2(3H)-thione
Source: Acta Crystallogr Sect E Struct Rep Online. 2010 Apr 2;66(Pt 5):o1019. doi: 10.1107/S160053681001175X (PMC2979192; doi:10.1107/S160053681001175X)
Supplement: Supplementary file 2 [file e-66-o1019-Isup2.hkl]

# 
# h,k,l, Fc-squared, Fo-squared, sigma(Fo-squared) and status flag 
# 
data_I
_shelx_title '  P21/c' 
_shelx_refln_list_code          4 
_shelx_F_calc_maximum      318.94 
_exptl_crystal_F_000      1680.00 
_reflns_d_resolution_high  0.8463 
 
loop_ 
 _symmetry_equiv_pos_as_xyz 
 'x, y, z' 
 '-x, y+1/2, -z+1/2' 
 '-x, -y, -z' 
 'x, -y-1/2, z-1/2' 
 
_cell_length_a    26.4740 
_cell_length_b    10.2366 
_cell_length_c    16.5650 
_cell_angle_alpha  90.000 
_cell_angle_beta  106.136 
_cell_angle_gamma  90.000 
 
_shelx_F_squared_multiplier     1.000 
 
loop_ 
 _refln_index_h 
 _refln_index_k 
 _refln_index_l 
 _refln_F_squared_calc 
 _refln_F_squared_meas 
 _refln_F_squared_sigma 
 _refln_observed_status 
   1   0   0      252.59       -0.05      0.10 o 
   2   0   0    15126.04       -1.52      1.01 o 
   3   0   0       10.90       -3.21      2.14 o 
   4   0   0    36823.77    34158.05    734.15 o 
   5   0   0        0.29       -3.86      2.57 o 
   6   0   0    96469.01    84208.66   1813.49 o 
   7   0   0      103.38       60.18      5.46 o 
   8   0   0    17462.02    16910.04    400.74 o 
   9   0   0       72.67       69.12      7.90 o 
  10   0   0     9168.51    10109.21    221.52 o 
  11   0   0      163.78      172.20      8.35 o 
  12   0   0     7651.83     8186.85    179.40 o 
  13   0   0      745.82      732.65     21.73 o 
  14   0   0    12012.53    11751.38    285.47 o 
  15   0   0       44.56       41.35     10.10 o 
  16   0   0      311.50      355.70     20.66 o 
  17   0   0        8.15        7.74      7.73 o 
  18   0   0     2768.06     2642.24     81.16 o 
  19   0   0       23.58       24.60      9.25 o 
  20   0   0      401.29      391.84     20.59 o 
  21   0   0       32.16       39.25     10.14 o 
  22   0   0       83.62       87.65     11.18 o 
  23   0   0      317.86      290.43     19.18 o 
  24   0   0       33.87       37.93     16.93 o 
  25   0   0       17.43       -8.63     28.43 o 
  26   0   0      135.78      148.37     37.51 o 
  27   0   0       42.04        7.19     16.71 o 
  28   0   0       51.77       48.67     46.13 o 
  29   0   0       15.78        0.74     17.24 o 
  30   0   0        5.82       -5.63     16.49 o 
   2   1   0      463.18      401.90     16.22 o 
   3   1   0      311.32      319.93      5.31 o 
   4   1   0      141.52      156.33      3.40 o 
   5   1   0    16364.34    15921.31    226.65 o 
   6   1   0      189.08      209.33      4.91 o 
   7   1   0    35388.46    34250.28    469.60 o 
   8   1   0       38.38       44.41      2.83 o 
   9   1   0     7456.07     7017.39    102.80 o 
  10   1   0      116.21      102.98      3.96 o 
  11   1   0      715.27      739.52     14.31 o 
  12   1   0      705.51      738.45     15.08 o 
  13   1   0      222.62      126.01     11.47 o 
  14   1   0      373.05      369.70     24.33 o 
  15   1   0     1340.88     1335.77     47.95 o 
  16   1   0        3.82        1.71      6.11 o 
  17   1   0       16.59       24.36      8.90 o 
  18   1   0       53.85       50.69     10.01 o 
  19   1   0      151.39      136.25     11.04 o 
  20   1   0       35.85       28.84      8.57 o 
  21   1   0     1596.58     1549.70     43.14 o 
  22   1   0       18.91       25.92      9.04 o 
  23   1   0       36.97       11.36      8.73 o 
  24   1   0       27.82       51.06     10.06 o 
  25   1   0       21.45        6.91      8.70 o 
  26   1   0        9.22       -3.90      8.19 o 
  27   1   0        2.56       -3.37      8.29 o 
  28   1   0        3.22        7.05      8.01 o 
  29   1   0        0.17       22.12     12.53 o 
   0   2   0   101724.09    88151.59   1867.81 o 
   1   2   0       37.67       45.46      1.86 o 
   2   2   0    15479.50    15511.37    233.65 o 
   3   2   0      902.27      919.18     14.47 o 
   4   2   0    18694.05    18005.10    236.06 o 
   5   2   0     2642.91     2453.69     33.63 o 
   6   2   0      522.11      547.71      9.52 o 
   7   2   0      208.71      187.36      4.71 o 
   8   2   0     4538.68     4738.06     63.98 o 
   9   2   0      167.42      163.20      5.18 o 
  10   2   0     5344.07     5822.28     82.15 o 
  11   2   0       20.43       30.05      3.03 o 
  12   2   0     1219.56     1172.31     24.71 o 
  13   2   0       87.12      119.21      5.46 o 
  14   2   0      363.54      372.99     12.62 o 
  15   2   0      184.21      208.32     11.61 o 
  16   2   0     1481.16     1386.71     59.63 o 
  17   2   0        0.08        9.58      6.75 o 
  18   2   0      440.96      421.04     18.19 o 
  19   2   0        1.42        3.62      8.35 o 
  20   2   0      301.30      246.74     17.23 o 
  21   2   0      150.93      148.21     14.92 o 
  22   2   0       24.21        8.85     10.15 o 
  23   2   0       12.36       27.19     16.58 o 
  24   2   0       40.05       54.83     18.79 o 
  25   2   0       20.50        9.56     13.08 o 
  26   2   0       18.65       -3.18     17.13 o 
  27   2   0      105.20      120.74     16.64 o 
  28   2   0        7.71       13.25     12.02 o 
  29   2   0        5.02       22.85     13.23 o 
   1   3   0      327.29      335.93      6.21 o 
   2   3   0      148.84      147.72      4.34 o 
   3   3   0      990.05      877.19     13.53 o 
   4   3   0      933.64      945.95     16.18 o 
   5   3   0     9037.03     9089.28    176.87 o 
   6   3   0      609.00      651.75     11.13 o 
   7   3   0      118.01      158.05      4.45 o 
   8   3   0      124.11      152.35      5.00 o 
   9   3   0     7386.21     8053.44    107.62 o 
  10   3   0        7.10       19.38      3.26 o 
  11   3   0     3445.85     3808.85     65.45 o 
  12   3   0      256.77      234.36      7.76 o 
  13   3   0       73.59       88.28      4.75 o 
  14   3   0        1.25        3.64      3.61 o 
  15   3   0      516.08      591.45     15.89 o 
  16   3   0        9.55        6.52      5.35 o 
  17   3   0      823.56      925.71     31.75 o 
  18   3   0        0.52        1.56      6.96 o 
  19   3   0      179.33      148.19     12.19 o 
  20   3   0       58.93       54.53     11.28 o 
  21   3   0       41.07       60.69     11.84 o 
  22   3   0       38.17       32.72     11.13 o 
  23   3   0     1305.99     1451.10     49.10 o 
  24   3   0        3.84        2.40     10.73 o 
  25   3   0       16.51       24.63     11.61 o 
  26   3   0        2.60        3.16     11.07 o 
  27   3   0       82.30       89.34     16.53 o 
  28   3   0       22.04       49.40     16.20 o 
  29   3   0       53.52       37.41     16.45 o 
   0   4   0      986.88      961.22     29.10 o 
   1   4   0      716.45      669.17     12.20 o 
   2   4   0     3245.47     3160.61     55.02 o 
   3   4   0     1646.89     1748.62     31.59 o 
   4   4   0     4321.80     4550.99     70.33 o 
   5   4   0     1233.19     1325.75     21.14 o 
   6   4   0      865.04      897.23     16.19 o 
   7   4   0       25.98       29.08      3.11 o 
   8   4   0     4399.18     4597.97     68.64 o 
   9   4   0      345.12      327.24      8.80 o 
  10   4   0     2221.74     2581.16     42.32 o 
  11   4   0      319.10      315.13      8.78 o 
  12   4   0     1123.49     1302.61     26.73 o 
  13   4   0      465.63      462.02     13.16 o 
  14   4   0      368.50      374.32     22.66 o 
  15   4   0       39.18       40.45      5.23 o 
  16   4   0        6.94        2.58      4.98 o 
  17   4   0       68.33       68.85      7.70 o 
  18   4   0        5.13        8.87      7.16 o 
  19   4   0      101.74      108.77     11.02 o 
  20   4   0       38.91       31.23      9.77 o 
  21   4   0        5.14        9.07      9.14 o 
  22   4   0        0.16        5.99      9.06 o 
  23   4   0       13.95       11.99      9.90 o 
  24   4   0       53.76       47.42     12.34 o 
  25   4   0        4.56        7.71     13.21 o 
  26   4   0       88.89       90.36     17.94 o 
  27   4   0       17.70       -8.29     12.50 o 
  28   4   0        3.54       21.34     21.04 o 
   1   5   0    16750.18    17667.10    267.16 o 
   2   5   0     2124.48     2341.54     44.67 o 
   3   5   0     1488.55     1426.19     28.99 o 
   4   5   0     2049.11     2104.54     38.42 o 
   5   5   0    15722.26    16653.65    265.59 o 
   6   5   0        3.99       24.37      4.15 o 
   7   5   0     4184.93     4199.30     62.91 o 
   8   5   0       75.46       77.86      4.41 o 
   9   5   0       11.71       10.60      2.72 o 
  10   5   0      163.83      142.66      5.74 o 
  11   5   0       49.99       58.55      4.66 o 
  12   5   0        4.10       -1.90      4.39 o 
  13   5   0     1845.03     1835.48     38.89 o 
  14   5   0       18.06       19.72      5.70 o 
  15   5   0       25.93       36.59      7.80 o 
  16   5   0        0.68       -8.09      5.39 o 
  17   5   0       28.63       18.15      6.77 o 
  18   5   0        7.56        7.80      6.36 o 
  19   5   0      100.23      117.02     12.56 o 
  20   5   0        1.12        4.48      8.68 o 
  21   5   0      191.89      187.41     33.92 o 
  22   5   0        2.35        7.49     11.91 o 
  23   5   0       11.17       18.49     14.82 o 
  24   5   0        3.29        1.96     11.62 o 
  25   5   0        5.92      -16.36     10.91 o 
  26   5   0       79.57      105.86     18.24 o 
  27   5   0       17.10        8.88     14.03 o 
   0   6   0     2245.72     2134.41     48.01 o 
   1   6   0        1.60        1.29      2.11 o 
   2   6   0       46.89       25.86      4.31 o 
   3   6   0      212.36      201.18      8.08 o 
   4   6   0       75.05       74.72      5.20 o 
   5   6   0     1185.28     1172.83     25.54 o 
   6   6   0      804.09      773.51     20.45 o 
   7   6   0       39.06       65.61      5.26 o 
   8   6   0      769.15      665.84     13.63 o 
   9   6   0      590.84      620.91     13.47 o 
  10   6   0      127.68      108.75      5.80 o 
  11   6   0      173.83      179.99      8.44 o 
  12   6   0        0.83        4.91      4.29 o 
  13   6   0      345.70      357.94     12.31 o 
  14   6   0     1089.44     1130.20     28.50 o 
  15   6   0      258.62      243.41     11.47 o 
  16   6   0      193.21      202.50     12.16 o 
  17   6   0       58.36       97.64     11.51 o 
  18   6   0       59.80       62.83     10.68 o 
  19   6   0      567.40      506.77     27.31 o 
  20   6   0      323.06      285.02     20.99 o 
  21   6   0       50.16       45.64     17.81 o 
  22   6   0      116.55      149.34     28.99 o 
  23   6   0       20.04       24.36     12.65 o 
  24   6   0       42.88       54.13     16.99 o 
  25   6   0        2.42       11.69     12.21 o 
  26   6   0       61.32       46.88     15.69 o 
   1   7   0       64.73       51.29      3.30 o 
   2   7   0      334.89      312.90     12.89 o 
   3   7   0        4.43        6.01      4.31 o 
   4   7   0       73.76       91.04      7.27 o 
   5   7   0      760.46      741.40     26.89 o 
   6   7   0        0.24        5.02      5.43 o 
   7   7   0      311.97      300.16     19.51 o 
   8   7   0       63.31       60.84      8.01 o 
   9   7   0      889.56      881.18     20.59 o 
  10   7   0      296.66      329.85     11.08 o 
  11   7   0       19.01       21.53      3.76 o 
  12   7   0        7.69       15.40      5.23 o 
  13   7   0       75.85       73.04      7.06 o 
  14   7   0      137.80      157.00     17.86 o 
  15   7   0      549.65      559.13     23.27 o 
  16   7   0      253.34      234.67     26.19 o 
  17   7   0       19.49        9.28      9.97 o 
  18   7   0       75.03       73.39     11.27 o 
  19   7   0       36.13       38.91     11.90 o 
  20   7   0       14.23       13.45     10.49 o 
  21   7   0        6.97       -3.10     10.28 o 
  22   7   0       12.55        3.61     11.33 o 
  23   7   0       51.75       33.55     13.41 o 
  24   7   0        6.03       18.60     12.55 o 
   0   8   0       25.20       11.48      4.77 o 
   1   8   0        0.03       -1.48      3.11 o 
   2   8   0      207.32      228.69      8.86 o 
   3   8   0       19.18       11.49      4.52 o 
   4   8   0       76.52       76.29     11.38 o 
   5   8   0      149.67      146.69     11.24 o 
   6   8   0      686.91      639.47     21.28 o 
   7   8   0      709.87      739.40     23.88 o 
   8   8   0      155.14      219.27     14.35 o 
   9   8   0       31.14       37.43      9.30 o 
  10   8   0       16.33       18.47      8.73 o 
  11   8   0       96.03       82.39     11.56 o 
  12   8   0       51.52       29.96     11.36 o 
  13   8   0      236.89      217.87     18.21 o 
  14   8   0       31.33       33.94     11.48 o 
  15   8   0        4.10        8.12      7.91 o 
  16   8   0       90.28      115.21     12.91 o 
  17   8   0      180.39      160.08     14.11 o 
  18   8   0       36.08       25.56     10.45 o 
  19   8   0        0.00       -2.76      9.40 o 
  20   8   0        1.05       -2.93     12.53 o 
  21   8   0        0.38       -2.32     12.43 o 
  22   8   0        6.31       -4.20     17.97 o 
   1   9   0       76.72       76.43     18.39 o 
   2   9   0      217.90      169.25      9.59 o 
   3   9   0       20.74       17.02     12.17 o 
   4   9   0      429.51      371.31     20.83 o 
   5   9   0      169.47      141.33     14.83 o 
   6   9   0        5.19       -5.92      9.12 o 
   7   9   0        5.85        6.18     14.42 o 
   8   9   0      826.83      830.11     35.44 o 
   9   9   0        0.22       -0.16     19.62 o 
  10   9   0      386.43      330.55     32.79 o 
  11   9   0        6.43        6.33     12.15 o 
  12   9   0        1.47        4.74     12.52 o 
  13   9   0        2.17        6.86     13.44 o 
  14   9   0        0.65       -0.73     15.09 o 
  15   9   0        4.14        2.30     14.16 o 
  16   9   0        5.33       29.78     16.27 o 
  17   9   0        2.29       22.82     21.11 o 
  18   9   0       34.88       27.13     23.54 o 
  19   9   0        1.76      -21.29     20.57 o 
  20   9   0       14.01       60.55     28.48 o 
   0  10   0       30.39       -4.13     19.13 o 
   1  10   0       76.83      101.96     21.16 o 
   2  10   0       12.90       -1.27     14.20 o 
   3  10   0      138.18      118.22     21.49 o 
   4  10   0       32.53       38.57     13.67 o 
   5  10   0       31.26       19.92     10.72 o 
   6  10   0       71.46       82.72     12.60 o 
   7  10   0       16.37        9.35     10.23 o 
   8  10   0       28.99       33.63     12.13 o 
   9  10   0      199.20      206.96     21.76 o 
  10  10   0      145.89      151.83     30.14 o 
  11  10   0        5.92        4.53     21.02 o 
  12  10   0        0.06       -2.37     14.19 o 
  13  10   0       18.69       32.20     16.40 o 
  14  10   0       34.79       42.65     22.14 o 
  15  10   0        0.01      -18.89     14.70 o 
  16  10   0        3.62       26.32     23.09 o 
   1  11   0        4.35       -1.32     15.75 o 
   2  11   0        9.89       34.90     18.61 o 
   3  11   0        0.24        9.71     16.98 o 
   4  11   0      168.27      188.55     32.61 o 
   5  11   0        4.33      -17.24     16.12 o 
   6  11   0      134.32      136.58     24.56 o 
   7  11   0       12.62       57.49     30.45 o 
   8  11   0       10.68       -0.01     10.92 o 
   9  11   0        4.57      -17.08     24.35 o 
  10  11   0       44.93       59.21     15.97 o 
  11  11   0       17.96        5.35     13.44 o 
  12  11   0        9.28        3.23     13.91 o 
   0  12   0        3.86        4.40     27.67 o 
   1  12   0        0.31      -22.77     16.30 o 
   2  12   0        6.09      -22.10     23.00 o 
   3  12   0       16.31        3.86     25.60 o 
 -30   1   1       12.88       14.57     13.52 o 
 -29   1   1       11.36       25.25     13.12 o 
 -28   1   1        3.59       12.11     10.67 o 
 -27   1   1       51.70       47.74      9.82 o 
 -26   1   1       95.03       97.12     11.42 o 
 -25   1   1        4.16        9.21      9.12 o 
 -24   1   1      419.06      475.98     33.18 o 
 -23   1   1      173.78      183.69     13.52 o 
 -22   1   1      148.51      172.06     13.09 o 
 -21   1   1      983.61      982.99     33.47 o 
 -20   1   1      128.19      124.65     11.06 o 
 -19   1   1        3.12       -0.28      7.00 o 
 -18   1   1      101.55      111.62      8.92 o 
 -17   1   1      818.39      898.96     23.00 o 
 -16   1   1      134.12      144.93      7.70 o 
 -15   1   1      104.08      100.56      5.67 o 
 -14   1   1      401.23      427.25     10.77 o 
 -13   1   1      390.20      385.84      8.69 o 
 -12   1   1     1381.74     1512.35     26.41 o 
 -11   1   1     1627.12     1683.35     27.16 o 
 -10   1   1      126.86      121.03      4.11 o 
  -9   1   1      101.33       96.96      4.52 o 
  -8   1   1     1279.19     1275.01     23.08 o 
  -7   1   1      505.66      590.17     12.72 o 
  -6   1   1     7550.52     7344.70    126.83 o 
  -5   1   1    15916.59    15570.23    265.61 o 
  -4   1   1    10478.43    10053.07    171.87 o 
  -3   1   1     9707.39     9565.22    175.11 o 
  -2   1   1       65.09       26.86      3.35 o 
  -1   1   1     8106.17     5069.01    251.72 o 
   0   1   1     2028.24     1330.99     47.32 o 
   1   1   1    36778.59    33789.76    668.18 o 
   2   1   1     2323.35     2282.32     37.42 o 
   3   1   1     2881.03     2708.52     41.90 o 
   4   1   1    12290.56    11685.97    154.68 o 
   5   1   1    20340.13    19960.08    300.07 o 
   6   1   1     7743.45     7908.37    114.84 o 
   7   1   1    16923.90    17189.43    247.73 o 
   8   1   1       35.02       42.00      2.70 o 
   9   1   1     6063.45     6057.13     89.22 o 
  10   1   1      442.45      465.75     11.66 o 
  11   1   1      322.73      354.93     10.93 o 
  12   1   1        2.88        0.23      3.78 o 
  13   1   1     3742.76     4031.89    111.69 o 
  14   1   1     1005.90     1121.57     32.54 o 
  15   1   1     1873.67     1932.65     50.20 o 
  16   1   1       61.10       75.81      8.71 o 
  17   1   1       35.98       63.47     10.08 o 
  18   1   1       73.80       85.04     11.40 o 
  19   1   1       95.77       64.44     11.22 o 
  20   1   1      251.11      236.90     17.44 o 
  21   1   1      248.53      232.79     14.63 o 
  22   1   1        0.74       23.43      8.83 o 
  23   1   1      736.50      739.35     27.79 o 
  24   1   1       59.48       65.61     10.65 o 
  25   1   1       11.79        4.99     16.52 o 
  26   1   1        2.69        8.63     11.27 o 
  27   1   1        2.02      -15.87     10.58 o 
  28   1   1        3.76       -2.53      8.07 o 
  29   1   1        2.64        2.26      8.25 o 
 -30   2   1        5.42       -4.73     12.40 o 
 -29   2   1       27.07       16.26     12.49 o 
 -28   2   1       51.69       82.94     15.44 o 
 -27   2   1        2.25       -9.68     10.09 o 
 -26   2   1       70.92       83.23     18.52 o 
 -25   2   1      229.74      245.42     19.68 o 
 -24   2   1      924.99      862.77     35.42 o 
 -23   2   1      512.56      478.94     24.71 o 
 -22   2   1       70.89       88.69     11.07 o 
 -21   2   1       61.24       57.16     10.17 o 
 -20   2   1        0.29       -3.40      8.62 o 
 -19   2   1       94.23       94.52     11.65 o 
 -18   2   1      365.20      383.03     15.98 o 
 -17   2   1      278.85      294.87     11.48 o 
 -16   2   1        3.88       -0.45      3.52 o 
 -15   2   1      481.13      450.37     12.07 o 
 -14   2   1      997.11     1066.16     24.99 o 
 -13   2   1     1219.40     1278.98     21.79 o 
 -12   2   1      896.37      999.67     24.09 o 
 -11   2   1        0.89        2.56      2.43 o 
 -10   2   1     7423.12     7787.71    114.00 o 
  -9   2   1     2069.51     1984.33     32.51 o 
  -8   2   1     1528.18     1532.32     24.34 o 
  -7   2   1     7810.07     7419.25    108.04 o 
  -6   2   1     5794.13     5818.42     89.04 o 
  -5   2   1     7154.59     6776.56    103.18 o 
  -4   2   1      679.75      583.14     11.07 o 
  -3   2   1     1061.16     1046.72     18.07 o 
  -2   2   1     3963.44     4067.58     80.03 o 
  -1   2   1      665.85      600.66      9.80 o 
   0   2   1        2.54        4.05      1.34 o 
   1   2   1       58.11       47.28      3.04 o 
   2   2   1     6843.49     6772.08     89.67 o 
   3   2   1      980.56      922.39     13.57 o 
   4   2   1    17479.01    16758.42    228.83 o 
   5   2   1    10263.97    10187.53    139.80 o 
   6   2   1     3220.50     3449.49     48.73 o 
   7   2   1        4.02        7.02      2.33 o 
   8   2   1    14899.80    14795.78    203.82 o 
   9   2   1     3739.17     3947.98     59.25 o 
  10   2   1     1320.45     1623.29     29.13 o 
  11   2   1      255.23      270.79      7.61 o 
  12   2   1     2257.80     2304.66     47.26 o 
  13   2   1       11.13       14.51      6.58 o 
  14   2   1        2.47        3.22      5.09 o 
  15   2   1      599.91      524.35     31.30 o 
  16   2   1       52.21       45.07      8.03 o 
  17   2   1      111.87      122.17     10.52 o 
  18   2   1      697.75      724.08     37.76 o 
  19   2   1        6.45        0.37      8.64 o 
  20   2   1      327.25      273.37     20.01 o 
  21   2   1       30.70       41.14     11.03 o 
  22   2   1      249.60      239.69     18.41 o 
  23   2   1       19.86       13.10     10.98 o 
  24   2   1     1058.31     1137.15     42.84 o 
  25   2   1        2.87       21.33     11.55 o 
  26   2   1       66.65       46.47     13.36 o 
  27   2   1        6.80       -6.03     12.66 o 
  28   2   1       41.61       13.23     12.36 o 
  29   2   1        1.88        4.67     12.23 o 
 -29   3   1        5.90       -2.98     13.75 o 
 -28   3   1        6.47       11.46     14.15 o 
 -27   3   1        9.22        2.58     11.55 o 
 -26   3   1      127.33      139.14     17.00 o 
 -25   3   1       18.84       10.91     12.89 o 
 -24   3   1       12.30        2.89     10.64 o 
 -23   3   1      231.11      250.43     22.89 o 
 -22   3   1        9.88        7.83      9.50 o 
 -21   3   1       33.98       28.59     10.06 o 
 -20   3   1      132.37      139.17     11.40 o 
 -19   3   1       21.78       24.01      6.22 o 
 -18   3   1      301.35      276.41     10.16 o 
 -17   3   1      115.76      136.40      7.29 o 
 -16   3   1     1556.12     1630.77     30.32 o 
 -15   3   1       47.58       39.30      4.37 o 
 -14   3   1       77.45      114.38      5.55 o 
 -13   3   1      119.61      119.97      5.99 o 
 -12   3   1       94.50      109.28      5.52 o 
 -11   3   1     4812.50     4996.44     78.28 o 
 -10   3   1     1217.98     1240.29     22.27 o 
  -9   3   1      956.74     1076.47     19.27 o 
  -8   3   1      419.63      500.46     10.42 o 
  -7   3   1     1252.76     1418.43     23.71 o 
  -6   3   1     1358.06     1368.10     24.03 o 
  -5   3   1     3951.61     4096.72     59.96 o 
  -4   3   1       82.73       92.41      2.81 o 
  -3   3   1     2054.59     1945.42     34.58 o 
  -2   3   1      703.99      662.77     13.51 o 
  -1   3   1      623.53      531.75     10.14 o 
   0   3   1     7707.24     7630.86    121.37 o 
   1   3   1      275.28      263.86      6.80 o 
   2   3   1      407.00      455.94      8.39 o 
   3   3   1     4435.39     4298.54     62.68 o 
   4   3   1     1654.69     1701.64     25.05 o 
   5   3   1     2409.43     2509.56     36.16 o 
   6   3   1      377.86      396.95      7.88 o 
   7   3   1     4826.11     5268.32     73.84 o 
   8   3   1       31.32       24.81      2.70 o 
   9   3   1      177.93      209.42      6.70 o 
  10   3   1      313.14      300.72      7.22 o 
  11   3   1     2432.51     2818.60     45.58 o 
  12   3   1        0.72       -1.10      3.11 o 
  13   3   1      228.60      253.97     11.09 o 
  14   3   1      268.25      270.65     23.80 o 
  15   3   1       17.30       39.20      7.09 o 
  16   3   1      105.18       93.38      9.23 o 
  17   3   1       97.81       73.55      9.11 o 
  18   3   1       11.47        0.12      7.03 o 
  19   3   1       60.06       43.31     10.30 o 
  20   3   1       23.94       19.02      9.62 o 
  21   3   1       35.19       24.32     16.32 o 
  22   3   1       38.00       32.14     11.32 o 
  23   3   1        1.52       -3.14     10.46 o 
  24   3   1       14.70        9.73     10.96 o 
  25   3   1      169.51      180.04     26.83 o 
  26   3   1       13.85       19.28     12.26 o 
  27   3   1       51.80       34.68     13.49 o 
  28   3   1        0.63       -6.96     13.60 o 
 -28   4   1        1.37       25.62     15.54 o 
 -27   4   1       24.52       30.40     14.64 o 
 -26   4   1       28.09        9.20     15.68 o 
 -25   4   1       89.30      124.66     18.20 o 
 -24   4   1       62.70       67.31     13.52 o 
 -23   4   1       78.68      104.81     15.75 o 
 -22   4   1      108.07      111.52     13.95 o 
 -21   4   1        0.37       -4.67      7.03 o 
 -20   4   1       37.87       22.45      7.20 o 
 -19   4   1        1.46       -1.04      6.12 o 
 -18   4   1        8.43        9.05      5.74 o 
 -17   4   1      393.91      341.94     11.35 o 
 -16   4   1      607.31      624.75     16.35 o 
 -15   4   1        6.16       -5.07      4.25 o 
 -14   4   1      307.40      341.55     11.86 o 
 -13   4   1      193.74      187.55      8.01 o 
 -12   4   1       24.73       24.02      4.10 o 
 -11   4   1     1044.10      984.27     21.48 o 
 -10   4   1      426.44      453.14     11.65 o 
  -9   4   1     1226.95     1313.29     24.28 o 
  -8   4   1       19.13       38.95      3.72 o 
  -7   4   1      656.65      643.86     13.10 o 
  -6   4   1      204.87      212.32      5.44 o 
  -5   4   1     2397.30     2342.13     41.93 o 
  -4   4   1       35.37       52.00      4.55 o 
  -3   4   1      831.66      781.62     18.54 o 
  -2   4   1       73.56       72.17      4.41 o 
  -1   4   1       74.45       66.26      2.89 o 
   0   4   1     1507.12     1527.74     29.47 o 
   1   4   1      142.15      134.82      4.50 o 
   2   4   1     2563.59     2676.70     44.28 o 
   3   4   1     1546.11     1556.49     26.84 o 
   4   4   1     2032.19     1875.87     36.39 o 
   5   4   1     3479.69     3305.03     62.33 o 
   6   4   1     1510.95     1882.19     30.96 o 
   7   4   1      319.35      344.76      8.49 o 
   8   4   1     2155.44     2121.90     33.48 o 
   9   4   1     7415.14     7917.12    121.83 o 
  10   4   1      329.71      414.85     10.81 o 
  11   4   1      107.67      103.22      5.57 o 
  12   4   1       26.12       24.43      4.56 o 
  13   4   1      179.57      212.20      8.44 o 
  14   4   1       43.97       64.81      5.98 o 
  15   4   1      338.29      298.57     13.92 o 
  16   4   1       84.66       84.36      9.01 o 
  17   4   1        0.36       -9.76      6.50 o 
  18   4   1       12.68       16.71      7.92 o 
  19   4   1       10.78       11.86      8.04 o 
  20   4   1       18.84        8.68      9.06 o 
  21   4   1        0.13       13.18      9.17 o 
  22   4   1        8.44       -7.67      9.11 o 
  23   4   1        1.15       -2.64      9.47 o 
  24   4   1        0.18       15.02     10.53 o 
  25   4   1        0.05      -14.40     11.21 o 
  26   4   1       39.34       37.17     14.81 o 
  27   4   1        1.60       -6.99     12.97 o 
 -27   5   1       25.19       24.57     15.15 o 
 -26   5   1        0.23       -5.92     12.41 o 
 -25   5   1      133.27      142.92     18.95 o 
 -24   5   1        0.37        4.21     11.24 o 
 -23   5   1       65.79       62.07     14.07 o 
 -22   5   1        0.44       -5.06      9.97 o 
 -21   5   1       27.81       40.44      9.91 o 
 -20   5   1        6.35        0.12      7.41 o 
 -19   5   1      101.28      104.98     11.34 o 
 -18   5   1        8.97       -0.73      9.06 o 
 -17   5   1      587.75      621.99     18.39 o 
 -16   5   1       23.46       22.45      5.92 o 
 -15   5   1        3.55        8.45      4.99 o 
 -14   5   1      807.36      795.12     20.26 o 
 -13   5   1        0.27       -5.99      4.34 o 
 -12   5   1       27.27       18.90      4.17 o 
 -11   5   1       26.94       34.46      4.06 o 
 -10   5   1       81.67       73.18      5.32 o 
  -9   5   1      136.86      171.73      6.15 o 
  -8   5   1     1186.13     1206.40     22.04 o 
  -7   5   1      140.28      126.56      5.39 o 
  -6   5   1        9.73       -0.35      4.26 o 
  -5   5   1      149.49      149.38      7.85 o 
  -4   5   1     6060.83     6166.37    122.52 o 
  -3   5   1     1122.88     1080.97     24.97 o 
  -2   5   1     7471.50     7845.24    154.14 o 
  -1   5   1     4986.91     5268.54     96.67 o 
   0   5   1       59.09       64.80      3.61 o 
   1   5   1     3132.67     3483.11     57.16 o 
   2   5   1      776.57      731.97     13.99 o 
   3   5   1        4.88        7.14      2.26 o 
   4   5   1     5864.20     6049.18     93.07 o 
   5   5   1     3375.93     3562.88     56.10 o 
   6   5   1      768.72      780.35     15.68 o 
   7   5   1      847.41      896.07     19.01 o 
   8   5   1       78.58       95.87      4.55 o 
   9   5   1      584.36      539.98     12.53 o 
  10   5   1     1472.63     1356.50     25.68 o 
  11   5   1      648.46      691.80     16.63 o 
  12   5   1     2973.86     3043.23     56.02 o 
  13   5   1      129.06      128.88      7.39 o 
  14   5   1       24.64       35.89      5.90 o 
  15   5   1       97.55      100.07      9.24 o 
  16   5   1      324.74      315.07     14.91 o 
  17   5   1      474.19      445.22     29.21 o 
  18   5   1     1006.74      970.20     34.55 o 
  19   5   1       29.71       48.79     10.24 o 
  20   5   1       50.83       66.34     11.44 o 
  21   5   1       65.03       47.99     13.22 o 
  22   5   1       54.23       58.40     24.35 o 
  23   5   1       31.24       31.95     19.11 o 
  24   5   1       16.93       23.66     13.29 o 
  25   5   1       49.33       52.07     15.30 o 
  26   5   1        1.53        2.86     12.68 o 
 -26   6   1        1.21      -12.78     12.65 o 
 -25   6   1        4.11       -7.10     11.84 o 
 -24   6   1        9.05        6.99     12.20 o 
 -23   6   1       42.72       40.89     15.71 o 
 -22   6   1        9.19        9.36     11.91 o 
 -21   6   1        0.92        3.70      9.18 o 
 -20   6   1      255.97      260.65     23.21 o 
 -19   6   1        1.00       -4.46      8.48 o 
 -18   6   1        0.77       -7.15      7.91 o 
 -17   6   1        0.30       -1.01      8.01 o 
 -16   6   1      429.71      456.71     16.52 o 
 -15   6   1        2.59       -0.35      5.20 o 
 -14   6   1        1.46       -1.56      4.61 o 
 -13   6   1      116.97      101.94      7.19 o 
 -12   6   1       31.93       23.87      3.60 o 
 -11   6   1      109.88      107.74      5.33 o 
 -10   6   1        1.16        2.73      2.87 o 
  -9   6   1      473.28      444.37     12.42 o 
  -8   6   1      598.37      571.27     18.99 o 
  -7   6   1      138.82      123.88      8.62 o 
  -6   6   1     1345.62     1289.94     33.13 o 
  -5   6   1       87.95       90.44      6.43 o 
  -4   6   1       20.91       24.26      4.67 o 
  -3   6   1       39.51       12.85      3.89 o 
  -2   6   1       24.44       11.90      3.53 o 
  -1   6   1      338.86      329.24      9.63 o 
   0   6   1        0.06        4.38      1.85 o 
   1   6   1        0.20       -1.89      1.88 o 
   2   6   1      117.41      148.06      4.70 o 
   3   6   1      408.30      388.63      9.81 o 
   4   6   1        4.79        3.55      2.29 o 
   5   6   1      857.78      843.95     15.50 o 
   6   6   1     2628.52     2767.25     46.81 o 
   7   6   1      198.80      195.25      6.42 o 
   8   6   1      603.77      611.48     13.46 o 
   9   6   1       14.28       25.90      4.28 o 
  10   6   1      218.44      232.97      8.59 o 
  11   6   1      176.78      182.01      9.38 o 
  12   6   1      275.36      302.04     10.55 o 
  13   6   1      449.70      446.20     13.47 o 
  14   6   1        1.85       -1.99      5.21 o 
  15   6   1       91.41       88.05      9.56 o 
  16   6   1        5.96        5.50      7.95 o 
  17   6   1       10.29       -6.08     11.75 o 
  18   6   1       83.28       61.73     12.49 o 
  19   6   1       53.08       61.78     13.24 o 
  20   6   1      157.78      155.31     19.67 o 
  21   6   1       24.73       23.53     12.47 o 
  22   6   1        1.56      -15.07     10.47 o 
  23   6   1       79.23       64.17     15.25 o 
  24   6   1        1.02       -5.87     11.66 o 
  25   6   1       32.62       29.53     25.19 o 
 -24   7   1       20.30       69.52     15.32 o 
 -23   7   1      140.52      162.52     18.83 o 
 -22   7   1       60.18       53.73     13.77 o 
 -21   7   1        0.07       -1.96      8.81 o 
 -20   7   1       94.88       96.33     13.10 o 
 -19   7   1        0.74      -10.04     11.33 o 
 -18   7   1       60.77       85.49     18.91 o 
 -17   7   1      102.45       90.04     16.32 o 
 -16   7   1     1454.39     1426.72     43.95 o 
 -15   7   1      683.30      651.54     28.95 o 
 -14   7   1      295.92      282.34     15.39 o 
 -13   7   1      679.59      655.99     17.78 o 
 -12   7   1       17.45        9.99      3.38 o 
 -11   7   1      129.47      131.46      7.86 o 
 -10   7   1      875.34      834.86     25.76 o 
  -9   7   1       47.54       50.76      7.54 o 
  -8   7   1      848.01      789.00     21.90 o 
  -7   7   1        1.92        6.50      5.16 o 
  -6   7   1       35.44       33.23      6.62 o 
  -5   7   1        4.84       -3.68      4.58 o 
  -4   7   1      183.47      199.28     10.02 o 
  -3   7   1      124.06      126.90     11.81 o 
  -2   7   1     2168.40     1967.55     77.31 o 
  -1   7   1      274.48      256.63      9.25 o 
   0   7   1        1.08        5.62      3.09 o 
   1   7   1      253.50      244.50      6.55 o 
   2   7   1      500.21      474.32     11.61 o 
   3   7   1        2.74        9.81      3.91 o 
   4   7   1      232.79      263.90      8.46 o 
   5   7   1        0.93       -1.09      3.05 o 
   6   7   1        6.47        4.61      3.54 o 
   7   7   1        1.34       -1.79      3.85 o 
   8   7   1       25.18       18.69      3.12 o 
   9   7   1      116.36      134.20      5.69 o 
  10   7   1       82.39       92.94      5.26 o 
  11   7   1      218.53      240.81     11.00 o 
  12   7   1       58.82       41.42      5.57 o 
  13   7   1      432.42      431.21     15.99 o 
  14   7   1      297.52      323.76     15.41 o 
  15   7   1       48.09       33.69     10.55 o 
  16   7   1      372.49      331.37     20.72 o 
  17   7   1       57.39       44.22     11.52 o 
  18   7   1        7.35       30.44     10.85 o 
  19   7   1       99.09      105.65     14.68 o 
  20   7   1       75.11       74.46     17.49 o 
  21   7   1        9.26       -3.27     11.07 o 
  22   7   1        4.36        6.29     11.46 o 
  23   7   1        8.32       25.06     13.00 o 
  24   7   1        1.86       14.53     14.73 o 
 -22   8   1      146.84      161.25     20.28 o 
 -21   8   1       18.31       14.63     10.60 o 
 -20   8   1       35.92       31.10     13.02 o 
 -19   8   1      152.48      165.80     14.04 o 
 -18   8   1        3.28       21.93      8.53 o 
 -17   8   1       87.56      107.18     11.03 o 
 -16   8   1       47.06       56.42     12.78 o 
 -15   8   1        1.85      -10.35     10.08 o 
 -14   8   1        4.95       -4.48      9.89 o 
 -13   8   1        5.06      -11.91      9.39 o 
 -12   8   1      161.25      178.62     16.66 o 
 -11   8   1      211.61      214.92     17.11 o 
 -10   8   1      657.29      658.31     29.49 o 
  -9   8   1     1078.61     1077.43     40.53 o 
  -8   8   1     1062.80     1015.27     32.98 o 
  -7   8   1      652.07      576.37     18.44 o 
  -6   8   1       42.02       39.57      6.71 o 
  -5   8   1     1267.15     1260.88     30.62 o 
  -4   8   1      197.79      210.37     10.79 o 
  -3   8   1      963.39      918.40     35.01 o 
  -2   8   1       55.59       56.43      5.99 o 
  -1   8   1      180.22      168.62      7.25 o 
   0   8   1        8.73       10.24      2.82 o 
   1   8   1       21.16       15.12      3.16 o 
   2   8   1      236.98      222.96      7.61 o 
   3   8   1      452.38      390.25     13.94 o 
   4   8   1      115.24      142.45     10.53 o 
   5   8   1     2196.39     2191.27     53.01 o 
   6   8   1        0.34       16.82      6.57 o 
   7   8   1      277.87      310.09     19.80 o 
   8   8   1      124.95      143.30     12.30 o 
   9   8   1      279.40      256.00     15.92 o 
  10   8   1      158.51      140.86     13.14 o 
  11   8   1      217.12      225.11     15.36 o 
  12   8   1        8.53        5.65      5.98 o 
  13   8   1       14.70       -2.50      6.24 o 
  14   8   1      175.29      185.88     14.41 o 
  15   8   1      274.11      304.65     19.22 o 
  16   8   1        0.11      -10.62      8.64 o 
  17   8   1        1.53        8.30      9.79 o 
  18   8   1       15.47        8.70     11.30 o 
  19   8   1       88.25       99.95     16.29 o 
  20   8   1        2.15      -12.86     11.60 o 
  21   8   1       30.19       51.99     16.09 o 
  22   8   1       17.56       21.54     14.43 o 
 -20   9   1       23.27       -4.10     20.35 o 
 -19   9   1       28.23       41.21     18.24 o 
 -18   9   1        4.02      -17.77     13.30 o 
 -17   9   1       19.94       32.82     15.99 o 
 -16   9   1       12.51        1.01     14.56 o 
 -15   9   1        0.84       -0.95     13.89 o 
 -14   9   1       29.80       33.95     16.03 o 
 -13   9   1       21.13       19.87     14.40 o 
 -12   9   1      111.17      146.25     19.87 o 
 -11   9   1      165.73      171.13     20.44 o 
 -10   9   1       32.21       59.96     34.72 o 
  -9   9   1      207.40      159.31     36.74 o 
  -8   9   1      228.04      170.63     19.42 o 
  -7   9   1       33.55       20.04     11.83 o 
  -6   9   1        5.50        3.56      9.05 o 
  -5   9   1        9.95       10.78     11.50 o 
  -4   9   1       70.78       76.49     11.46 o 
  -3   9   1        2.50        1.52      8.57 o 
  -2   9   1      187.03      207.02     11.01 o 
  -1   9   1      216.02      186.20     28.97 o 
   0   9   1      396.54      427.96     31.56 o 
   1   9   1       81.02       72.19     17.28 o 
   2   9   1      116.88       94.94     28.52 o 
   3   9   1       15.49        4.50     12.98 o 
   4   9   1      774.43      754.39     31.29 o 
   5   9   1       11.11       19.06      8.94 o 
   6   9   1       89.02       63.50     12.02 o 
   7   9   1        8.78        6.85      9.85 o 
   8   9   1        7.90        6.72     10.13 o 
   9   9   1      141.82      135.40     15.58 o 
  10   9   1       24.99       31.25     12.11 o 
  11   9   1       31.58       29.23     12.49 o 
  12   9   1       35.19       59.11     13.69 o 
  13   9   1        7.65        6.83     18.24 o 
  14   9   1       46.95       22.64     20.03 o 
  15   9   1        0.02      -11.23     19.22 o 
  16   9   1        4.94       13.65     21.20 o 
  17   9   1        0.22      -13.74     20.48 o 
  18   9   1        4.42      -12.76     19.67 o 
  19   9   1        4.23       19.04     23.72 o 
 -17  10   1       53.73       46.19     19.12 o 
 -16  10   1        0.34      -15.81     13.90 o 
 -15  10   1       39.25       57.19     18.44 o 
 -14  10   1       12.17       -1.30     14.40 o 
 -13  10   1        5.94       -0.84     28.25 o 
 -12  10   1        7.83       -8.25     13.48 o 
 -11  10   1      230.75      254.79     25.38 o 
 -10  10   1       72.12       73.63     16.87 o 
  -9  10   1      250.19      234.42     27.31 o 
  -8  10   1       11.11       18.15     13.05 o 
  -7  10   1       27.89       30.91     16.35 o 
  -6  10   1       10.05        5.91     10.58 o 
  -5  10   1       19.89       23.95     18.55 o 
  -4  10   1       49.15       61.19     11.36 o 
  -3  10   1      208.73      213.90     21.03 o 
  -2  10   1        0.18      -11.18     13.52 o 
  -1  10   1       65.77       65.50     18.67 o 
   0  10   1       17.50       20.39     14.95 o 
   1  10   1       20.50        1.60     17.02 o 
   2  10   1        0.06       -1.61     14.69 o 
   3  10   1      163.79      186.42     27.44 o 
   4  10   1      139.96      127.13     20.28 o 
   5  10   1      275.75      294.98     19.35 o 
   6  10   1      122.34      146.91     14.56 o 
   7  10   1       80.99       85.85     13.14 o 
   8  10   1        1.11        5.98     10.15 o 
   9  10   1       31.18       30.21     12.05 o 
  10  10   1       27.79       32.54     14.21 o 
  11  10   1      423.53      506.02     61.99 o 
  12  10   1       19.60       58.30     21.92 o 
  13  10   1      243.28      294.57     36.65 o 
  14  10   1        0.21       17.61     19.76 o 
  15  10   1        0.13        2.61     20.48 o 
  16  10   1        9.25        9.25     19.94 o 
 -12  11   1        7.10       13.03     14.89 o 
 -11  11   1        2.27       -3.65     13.30 o 
 -10  11   1       96.09      124.40     26.82 o 
  -9  11   1       15.83       48.36     25.60 o 
  -8  11   1      184.10      219.29     39.71 o 
  -7  11   1        5.22        9.86     11.78 o 
  -6  11   1       23.89       20.75     26.50 o 
  -5  11   1       22.74       19.40     24.52 o 
  -4  11   1      298.19      406.68     50.67 o 
  -3  11   1       67.07       81.39     29.91 o 
  -2  11   1      236.52      261.06     43.84 o 
  -1  11   1       10.22       30.36     25.06 o 
   0  11   1       10.72       -2.16     21.11 o 
   1  11   1        4.17       -5.30     23.09 o 
   2  11   1        6.95        3.14     24.44 o 
   3  11   1        1.08      -15.81     20.03 o 
   4  11   1       74.21      152.45     34.68 o 
   5  11   1       36.70       40.16     24.61 o 
   6  11   1      285.70      309.84     45.01 o 
   7  11   1       23.35       17.79     23.18 o 
   8  11   1        1.98      -12.13     10.31 o 
   9  11   1        0.22      -18.01     21.74 o 
  10  11   1       66.25      108.25     22.19 o 
  11  11   1       44.53       32.79     17.97 o 
  -3  12   1      134.78      211.74     42.31 o 
  -2  12   1       53.56      112.56     35.13 o 
  -1  12   1      191.41      231.50     44.29 o 
   0  12   1       10.81       -8.35     23.54 o 
   1  12   1        2.77      -12.49     25.42 o 
   2  12   1        1.13       -2.07     24.79 o 
   3  12   1      170.34      137.27     36.74 o 
 -30   0   2        0.95        7.70     16.99 o 
 -29   0   2        7.86       29.45     19.46 o 
 -28   0   2       63.83       50.39     19.11 o 
 -27   0   2      173.56      163.41     25.67 o 
 -26   0   2      262.50      315.46     30.93 o 
 -25   0   2      540.64      526.92     41.37 o 
 -24   0   2      264.87      245.68     26.67 o 
 -23   0   2      215.67      214.42     25.38 o 
 -22   0   2       61.44       61.98     14.65 o 
 -21   0   2      115.41      144.70     11.33 o 
 -20   0   2     1480.30     1453.60     43.46 o 
 -19   0   2       14.76       20.36     10.39 o 
 -18   0   2       45.88       44.79      7.77 o 
 -17   0   2     1349.88     1485.46     42.81 o 
 -16   0   2     1134.16     1108.72     30.39 o 
 -15   0   2     1262.82     1395.71     59.70 o 
 -14   0   2     1131.55     1326.82     52.27 o 
 -13   0   2     8485.05     9128.26    202.27 o 
 -12   0   2     1419.66     1338.03     33.66 o 
 -11   0   2      693.58      855.20     30.80 o 
 -10   0   2      314.86      337.40     11.81 o 
  -9   0   2     1037.97     1114.75     27.64 o 
  -8   0   2      377.81      354.84     14.98 o 
  -7   0   2    23583.89    22642.60    439.55 o 
  -6   0   2     1335.41     1365.21     31.45 o 
  -5   0   2    67571.90    61734.32   1199.70 o 
  -4   0   2        6.91        2.75      1.67 o 
  -3   0   2        0.83       -4.12      2.74 o 
  -2   0   2    13117.87    12111.53    337.51 o 
  -1   0   2        0.08       -2.30      1.53 o 
   0   0   2    22584.02    21449.76    596.61 o 
   1   0   2      987.24     1139.73     35.56 o 
   2   0   2     1222.00     1612.81     58.35 o 
   3   0   2    47761.95    43640.71   1050.25 o 
   4   0   2    10737.64    10860.25    372.75 o 
   5   0   2    20105.81    19247.00    463.86 o 
   6   0   2     1052.64     1044.22     32.31 o 
   7   0   2       40.26       53.37      5.96 o 
   8   0   2     3167.52     3590.90    155.40 o 
   9   0   2     2089.01     2173.50     58.41 o 
  10   0   2     6582.65     6833.66    170.28 o 
  11   0   2     4861.75     4951.93    141.93 o 
  12   0   2      110.97      100.04      9.54 o 
  13   0   2     1370.88     1598.79     47.14 o 
  14   0   2     9813.55     9925.23    349.18 o 
  15   0   2     1297.84     1208.24     54.98 o 
  16   0   2     2183.39     2109.74     86.45 o 
  17   0   2      396.33      423.82     30.47 o 
  18   0   2      693.20      724.72     30.21 o 
  19   0   2     1856.05     1916.12     63.20 o 
  20   0   2       10.78        0.83     11.84 o 
  21   0   2      603.55      681.04     59.52 o 
  22   0   2       14.47       26.99      9.58 o 
  23   0   2        0.03        4.54      8.12 o 
  24   0   2       11.92        0.69      7.20 o 
  25   0   2      140.47      145.84     24.94 o 
  26   0   2       30.95       35.05     17.79 o 
  27   0   2        5.30       11.97     16.64 o 
  28   0   2       25.12       23.53     22.32 o 
  29   0   2       16.22       45.82     29.38 o 
 -30   1   2       11.48        8.75     12.05 o 
 -29   1   2        0.38        7.80     11.71 o 
 -28   1   2       43.30       58.05      9.51 o 
 -27   1   2        5.17        2.96      8.38 o 
 -26   1   2       72.70       77.38     10.83 o 
 -25   1   2       35.77       39.65      9.55 o 
 -24   1   2       47.19       20.38     14.43 o 
 -23   1   2       44.03       41.61      9.59 o 
 -22   1   2      211.00      203.50     12.77 o 
 -21   1   2     1394.64     1386.50     36.16 o 
 -20   1   2      767.43      805.88     24.20 o 
 -19   1   2      805.10      807.36     19.27 o 
 -18   1   2        7.25        6.49      3.35 o 
 -17   1   2      448.00      441.23     11.30 o 
 -16   1   2      257.01      262.65     10.41 o 
 -15   1   2      211.61      201.40     10.15 o 
 -14   1   2     1504.68     1656.25     42.52 o 
 -13   1   2      180.30      251.05     18.29 o 
 -12   1   2      228.51      207.81      6.74 o 
 -11   1   2     1750.16     1729.02     38.25 o 
 -10   1   2     2293.86     2435.64     45.22 o 
  -9   1   2      293.18      280.76      8.22 o 
  -8   1   2       80.63       77.77      3.96 o 
  -7   1   2     3860.47     3806.20     67.11 o 
  -6   1   2       69.98       50.40      3.51 o 
  -5   1   2       33.18        9.26      2.58 o 
  -4   1   2     2227.03     2072.82     36.94 o 
  -3   1   2        0.23        9.25      1.61 o 
  -2   1   2     2620.69     2495.92     43.78 o 
  -1   1   2      116.54       97.91      3.53 o 
   0   1   2      223.59      211.37      4.74 o 
   1   1   2     1592.52     1584.05     26.61 o 
   2   1   2     1919.12     1929.00     32.36 o 
   3   1   2      221.99      287.48      7.46 o 
   4   1   2      188.81      159.72      5.45 o 
   5   1   2     2051.92     2106.81     41.28 o 
   6   1   2     1290.46     1291.15     21.88 o 
   7   1   2      570.73      574.17     10.56 o 
   8   1   2     3617.37     3691.00     50.63 o 
   9   1   2     2094.64     2113.44     32.96 o 
  10   1   2      213.65      170.94      6.40 o 
  11   1   2       50.19       28.48      2.59 o 
  12   1   2      782.08      948.58     20.57 o 
  13   1   2     1075.38     1132.78     32.88 o 
  14   1   2        5.73        9.59      4.26 o 
  15   1   2        2.78       -7.11      6.29 o 
  16   1   2        9.87        5.91      7.48 o 
  17   1   2      329.12      287.09     17.09 o 
  18   1   2      320.63      316.38     18.59 o 
  19   1   2      231.08      216.74     23.85 o 
  20   1   2      144.74      134.15     14.94 o 
  21   1   2      589.72      509.45     25.31 o 
  22   1   2       54.90       67.39     10.39 o 
  23   1   2       88.36       93.27     11.35 o 
  24   1   2      284.36      315.48     21.87 o 
  25   1   2       18.76       19.27     11.59 o 
  26   1   2        3.59      -14.01     16.47 o 
  27   1   2       10.34       17.32     12.24 o 
  28   1   2        0.25        4.26     11.88 o 
 -30   2   2        5.00      -10.07     11.79 o 
 -29   2   2       14.09       15.96     12.45 o 
 -28   2   2        0.49        0.34     11.87 o 
 -27   2   2        3.27       -7.03     10.35 o 
 -26   2   2        0.76       27.38     12.27 o 
 -25   2   2       33.36       28.79     12.06 o 
 -24   2   2      222.81      215.32     19.84 o 
 -23   2   2      681.68      745.82     31.53 o 
 -22   2   2       59.98       74.88      9.63 o 
 -21   2   2        1.03        5.75      5.89 o 
 -20   2   2      341.13      392.47     15.05 o 
 -19   2   2        8.11       12.81      4.17 o 
 -18   2   2      218.66      216.13     11.65 o 
 -17   2   2      330.77      324.56     11.44 o 
 -16   2   2        2.53        0.31      4.40 o 
 -15   2   2      168.96      144.09      6.16 o 
 -14   2   2      718.58      652.05     14.16 o 
 -13   2   2     1163.80     1378.15     25.92 o 
 -12   2   2     6881.18     7034.41    103.35 o 
 -11   2   2     2463.80     2517.98     38.86 o 
 -10   2   2     1624.57     1576.65     26.80 o 
  -9   2   2      264.20      280.62      8.44 o 
  -8   2   2       17.47       25.69      3.27 o 
  -7   2   2      538.00      481.26     11.82 o 
  -6   2   2     2855.75     2530.29     45.20 o 
  -5   2   2      986.57      976.72     18.75 o 
  -4   2   2    26236.29    24619.40    593.07 o 
  -2   2   2     6674.73     6551.73    319.36 o 
  -1   2   2       37.55       41.70      2.63 o 
   0   2   2     6421.98     6783.49    116.46 o 
   1   2   2    39539.43    38218.94    608.77 o 
   2   2   2    16136.66    15948.25    240.26 o 
   3   2   2     2171.31     2216.10     35.16 o 
   4   2   2      520.40      481.99     11.44 o 
   5   2   2     2283.02     2334.82     37.36 o 
   6   2   2      280.01      310.77      7.29 o 
   7   2   2     3091.64     3194.43     50.88 o 
   8   2   2        0.13       -3.27      2.18 o 
   9   2   2     1671.60     1571.38     25.80 o 
  10   2   2      653.17      688.03     15.13 o 
  11   2   2     1619.45     2027.33     32.74 o 
  12   2   2       35.54       18.73      3.28 o 
  13   2   2      211.55      194.23      7.31 o 
  14   2   2       57.03       70.57      8.32 o 
  15   2   2     1275.43     1342.67     52.31 o 
  16   2   2        0.05       -8.77      5.85 o 
  17   2   2       37.82       40.38      9.64 o 
  18   2   2      413.04      387.47     20.34 o 
  19   2   2      622.05      610.67     29.92 o 
  20   2   2      104.07      109.94     13.73 o 
  21   2   2       73.90       85.31     13.37 o 
  22   2   2      160.28      194.45     17.34 o 
  23   2   2      170.69      150.35     16.66 o 
  24   2   2       22.77       28.47     12.28 o 
  25   2   2       43.74       48.38     13.69 o 
  26   2   2       23.97        8.20     12.03 o 
  27   2   2        9.48        3.55     14.02 o 
  28   2   2       17.21       22.59     13.25 o 
 -29   3   2        0.41       15.21     14.90 o 
 -28   3   2      152.38      161.02     21.91 o 
 -27   3   2       54.52       36.25     13.38 o 
 -26   3   2       40.43       42.42     12.70 o 
 -25   3   2      124.24      121.27     15.91 o 
 -24   3   2      298.63      257.32     22.82 o 
 -23   3   2       30.12       37.56     11.58 o 
 -22   3   2       27.35       19.76      8.76 o 
 -21   3   2        4.13        2.19      6.24 o 
 -20   3   2       35.66       22.69      6.28 o 
 -19   3   2     1095.92     1102.36     29.80 o 
 -18   3   2        7.38        4.24      4.48 o 
 -17   3   2       93.58       96.90      6.19 o 
 -16   3   2       60.84       75.86      5.79 o 
 -15   3   2       40.72       37.12      4.53 o 
 -14   3   2      959.24     1094.56     21.06 o 
 -13   3   2     4176.43     4060.41     67.71 o 
 -12   3   2      526.77      424.28     10.27 o 
 -11   3   2     1416.67     1366.68     23.03 o 
 -10   3   2        9.70        8.00      2.77 o 
  -9   3   2      108.10      129.95      5.45 o 
  -8   3   2        5.99        4.03      2.42 o 
  -7   3   2     3919.12     3703.16     57.86 o 
  -6   3   2     3912.20     3836.20     76.97 o 
  -5   3   2    11903.04    11269.12    203.00 o 
  -4   3   2    11020.42    10969.61    166.53 o 
  -3   3   2      921.15     1071.58     17.85 o 
  -2   3   2      345.23      373.31      7.27 o 
  -1   3   2     1705.00     1524.14     25.88 o 
   0   3   2     3161.86     3172.11     51.88 o 
   1   3   2      891.10      952.26     16.21 o 
   2   3   2     8555.18     8324.85    126.55 o 
   3   3   2    14064.70    14241.88    205.44 o 
   4   3   2     2853.19     2874.70     43.39 o 
   5   3   2       76.54       67.94      3.42 o 
   6   3   2      209.66      225.72      6.09 o 
   7   3   2       96.93      115.46      4.70 o 
   8   3   2      948.67     1013.47     18.62 o 
   9   3   2      396.05      437.48     13.87 o 
  10   3   2     7349.94     6996.41    107.54 o 
  11   3   2      611.12      652.89     14.59 o 
  12   3   2      100.89      135.60      6.17 o 
  13   3   2      229.91      264.27      9.17 o 
  14   3   2      563.81      553.83     15.27 o 
  15   3   2       17.97       12.74      6.53 o 
  16   3   2      349.02      342.35     16.03 o 
  17   3   2      313.96      274.80     25.06 o 
  18   3   2        0.21       -0.24      8.25 o 
  19   3   2       15.14        8.42      9.24 o 
  20   3   2        0.15      -12.43      8.66 o 
  21   3   2      148.49      174.32     16.30 o 
  22   3   2      567.36      564.33     27.19 o 
  23   3   2       74.42       72.02     13.87 o 
  24   3   2       40.79       57.77     13.37 o 
  25   3   2       42.63       14.97     11.57 o 
  26   3   2       87.92      100.49     15.96 o 
  27   3   2        3.25      -10.71     15.55 o 
  28   3   2        0.91       -4.22     14.06 o 
 -29   4   2       40.75       53.86     19.32 o 
 -28   4   2       38.25       40.36     15.57 o 
 -27   4   2       15.44       13.49     13.07 o 
 -26   4   2       21.04       37.12     14.37 o 
 -25   4   2       35.53       31.81     13.83 o 
 -24   4   2        2.04      -13.45      9.27 o 
 -23   4   2      102.01      126.55     14.59 o 
 -22   4   2       87.04      112.97     10.05 o 
 -21   4   2      217.78      182.17     11.54 o 
 -20   4   2      287.65      304.52     11.67 o 
 -19   4   2      169.65      163.64      8.83 o 
 -18   4   2      361.68      365.83     13.50 o 
 -17   4   2       31.17       38.11      5.52 o 
 -16   4   2      123.31      120.27      8.42 o 
 -15   4   2      216.74      195.45     12.53 o 
 -14   4   2      130.11      121.32      8.34 o 
 -13   4   2       73.77       71.41      5.89 o 
 -12   4   2      112.84      130.19      6.24 o 
 -11   4   2       16.69       31.66      4.09 o 
 -10   4   2      350.21      369.60     10.07 o 
  -9   4   2        2.84       -4.04      2.69 o 
  -8   4   2        1.40        2.48      1.84 o 
  -7   4   2       48.21       56.65      3.19 o 
  -6   4   2     1496.78     1384.58     24.32 o 
  -5   4   2      148.15      126.31      6.99 o 
  -4   4   2     2464.62     2511.62     57.16 o 
  -3   4   2       55.09       60.10      5.02 o 
  -2   4   2      866.80      822.68     17.19 o 
  -1   4   2       86.97       90.59      3.98 o 
   0   4   2      967.20      989.36     18.76 o 
   1   4   2      408.19      377.34      8.33 o 
   2   4   2     2273.52     2395.26     38.12 o 
   3   4   2     1330.58     1164.80     19.90 o 
   4   4   2        1.11        3.10      2.31 o 
   5   4   2        4.04        3.75      2.56 o 
   6   4   2      194.51      214.52      6.67 o 
   7   4   2     1153.10     1070.56     20.54 o 
   8   4   2     3968.22     4155.08     73.68 o 
   9   4   2       24.98       14.53      3.91 o 
  10   4   2       91.28       84.03      5.51 o 
  11   4   2      816.51      831.19     18.81 o 
  12   4   2        3.77        4.36      3.62 o 
  13   4   2      164.16      186.04     13.17 o 
  14   4   2        1.00       -2.32      4.91 o 
  15   4   2      519.19      520.69     19.00 o 
  16   4   2        1.82       12.86      6.91 o 
  17   4   2      807.34      811.42     27.09 o 
  18   4   2        1.48       -3.05      9.63 o 
  19   4   2      546.69      577.09     26.43 o 
  20   4   2        4.30        7.11      9.37 o 
  21   4   2        2.61       -6.73     11.14 o 
  22   4   2        9.58        5.22     10.23 o 
  23   4   2      231.17      230.44     18.88 o 
  24   4   2       11.82        5.23     10.60 o 
  25   4   2       10.52       15.68     18.56 o 
  26   4   2       28.90       13.35     13.70 o 
  27   4   2        0.25       14.48     14.23 o 
 -28   5   2        0.04        4.76     13.03 o 
 -27   5   2       18.38       36.28     15.37 o 
 -26   5   2        1.88        2.64     12.73 o 
 -25   5   2       49.91       50.96     15.16 o 
 -24   5   2        2.36       13.96     12.23 o 
 -23   5   2       10.56        6.22     10.94 o 
 -22   5   2        0.10        6.30      8.68 o 
 -21   5   2        0.48        9.24      7.65 o 
 -20   5   2      176.65      173.11     10.75 o 
 -19   5   2       20.38       14.83      7.03 o 
 -18   5   2      326.39      329.71     17.48 o 
 -17   5   2        2.86       11.16      5.84 o 
 -16   5   2       21.79       12.04      5.57 o 
 -15   5   2      107.36       74.39      7.21 o 
 -14   5   2      203.29      196.43      9.58 o 
 -13   5   2     1262.07     1253.52     34.05 o 
 -12   5   2     1144.77     1173.91     24.19 o 
 -11   5   2     1330.68     1271.08     27.38 o 
 -10   5   2      213.27      230.89      8.26 o 
  -9   5   2       76.69       75.60      4.13 o 
  -8   5   2     1735.02     1922.88     37.94 o 
  -7   5   2        1.21        2.43      4.14 o 
  -6   5   2     2267.68     2327.27     75.65 o 
  -5   5   2      420.30      467.21     17.15 o 
  -4   5   2       10.25       30.51      5.03 o 
  -3   5   2      728.77      620.37     20.11 o 
  -2   5   2      149.70      164.59      7.32 o 
  -1   5   2     1859.64     1952.69     35.40 o 
   0   5   2      384.48      450.99      9.10 o 
   1   5   2     1713.14     1603.02     37.72 o 
   2   5   2       18.34       15.56      2.41 o 
   3   5   2      301.71      333.81      8.34 o 
   4   5   2      838.53      835.31     16.42 o 
   5   5   2     1369.89     1472.66     25.14 o 
   6   5   2      832.17      992.78     18.32 o 
   7   5   2        4.29        7.77      3.24 o 
   8   5   2      582.94      566.30     13.73 o 
   9   5   2      930.31      957.32     20.89 o 
  10   5   2      304.16      310.39     11.71 o 
  11   5   2      643.60      647.67     18.30 o 
  12   5   2      219.63      266.46     10.33 o 
  13   5   2      674.49      678.50     18.66 o 
  14   5   2      466.87      504.45     26.73 o 
  15   5   2     1001.38     1008.04     27.05 o 
  16   5   2      368.77      360.54     17.17 o 
  17   5   2      263.58      274.75     16.91 o 
  18   5   2       19.02       13.28     11.03 o 
  19   5   2       23.72       15.12      9.33 o 
  20   5   2       72.66       62.88     11.67 o 
  21   5   2        5.48        3.31     12.45 o 
  22   5   2       55.49       57.27     22.65 o 
  23   5   2        0.34       11.00     15.74 o 
  24   5   2      163.24      160.69     20.23 o 
  25   5   2        0.56        2.17     12.98 o 
  26   5   2       14.00       14.78     14.16 o 
 -26   6   2        0.00      -16.67     11.12 o 
 -25   6   2        0.91       10.63     12.41 o 
 -24   6   2       31.26       20.43     12.67 o 
 -23   6   2        2.29      -11.93     10.63 o 
 -22   6   2       34.83       31.35     13.01 o 
 -21   6   2       25.33       12.31      9.07 o 
 -20   6   2      184.20      189.07     13.22 o 
 -19   6   2       11.47       19.98      8.16 o 
 -18   6   2      440.00      402.76     17.87 o 
 -17   6   2        3.14       14.71      7.27 o 
 -16   6   2     1185.32     1093.39     26.46 o 
 -15   6   2       89.43       98.77      7.39 o 
 -14   6   2        0.01       -1.88      4.14 o 
 -13   6   2      176.61      178.65     14.56 o 
 -12   6   2      528.66      537.70     14.26 o 
 -11   6   2       43.90       60.33      4.22 o 
 -10   6   2      669.21      639.53     17.17 o 
  -9   6   2       57.97       64.22      5.51 o 
  -8   6   2       40.25       38.88      7.38 o 
  -7   6   2      476.14      436.82     17.63 o 
  -6   6   2     1616.97     1559.22     43.43 o 
  -5   6   2       32.58       24.01      5.23 o 
  -4   6   2      600.40      595.56     17.87 o 
  -3   6   2        9.21       15.31      4.23 o 
  -2   6   2       33.00       31.06      4.35 o 
  -1   6   2      398.88      362.43      9.93 o 
   0   6   2       19.45       18.73      2.42 o 
   1   6   2        0.10        1.49      2.10 o 
   2   6   2      221.23      205.22      6.63 o 
   3   6   2      672.01      623.22     12.83 o 
   4   6   2      422.36      435.10      9.69 o 
   5   6   2       13.30       13.18      2.80 o 
   6   6   2       85.81       98.96      5.34 o 
   7   6   2      257.75      269.04      8.92 o 
   8   6   2        4.39       -0.42      3.33 o 
   9   6   2      753.73      803.05     18.05 o 
  10   6   2      169.79      177.63      7.56 o 
  11   6   2       60.99       68.10      7.33 o 
  12   6   2      414.07      449.70     18.50 o 
  13   6   2      641.98      654.34     18.42 o 
  14   6   2      352.44      379.35     19.50 o 
  15   6   2       18.25       23.35      7.66 o 
  16   6   2        1.19        5.99      7.24 o 
  17   6   2      151.20      161.49     16.29 o 
  18   6   2       11.65        9.55     10.54 o 
  19   6   2      247.21      239.38     20.42 o 
  20   6   2        4.36       -0.07     11.11 o 
  21   6   2        3.32       21.61     12.74 o 
  22   6   2       27.71       29.43     15.97 o 
  23   6   2        7.62       -5.52     12.07 o 
  24   6   2        9.03      -11.67     12.88 o 
  25   6   2        0.41      -15.70     25.47 o 
 -25   7   2        5.85        6.86     12.40 o 
 -24   7   2        0.55       -6.63     10.99 o 
 -23   7   2       15.28       22.78     12.27 o 
 -22   7   2        7.66       -8.98      9.57 o 
 -21   7   2       42.72       58.46     11.24 o 
 -20   7   2      174.81      158.90     13.94 o 
 -19   7   2        7.29       -0.20      8.39 o 
 -18   7   2       27.49       20.59     10.46 o 
 -17   7   2        3.52        5.06      6.46 o 
 -16   7   2       73.13       76.37      9.29 o 
 -15   7   2      561.26      579.27     22.06 o 
 -14   7   2      244.03      240.51     11.15 o 
 -13   7   2       16.22       16.72      3.93 o 
 -12   7   2      215.54      231.80      9.28 o 
 -11   7   2        2.97       14.52      8.10 o 
 -10   7   2       27.71       26.85      8.33 o 
  -9   7   2        0.21        5.68      6.87 o 
  -8   7   2        0.30       -5.35      6.17 o 
  -7   7   2       47.91       46.98      7.84 o 
  -6   7   2      344.93      338.39     15.53 o 
  -5   7   2        5.94       10.97      5.92 o 
  -4   7   2     1235.41     1217.09     35.23 o 
  -3   7   2      600.30      623.35     20.92 o 
  -2   7   2      135.77      153.81      7.78 o 
  -1   7   2       34.38       39.83      5.65 o 
   0   7   2     1732.91     1690.66     33.87 o 
   1   7   2      759.72      792.97     14.74 o 
   2   7   2      789.35      738.04     14.85 o 
   3   7   2      447.55      461.13     12.21 o 
   4   7   2      203.30      224.21      6.94 o 
   5   7   2      197.53      187.90      6.45 o 
   6   7   2      536.16      515.65     11.95 o 
   7   7   2      135.73      153.44      6.07 o 
   8   7   2        8.27        5.99      3.08 o 
   9   7   2        5.92        7.08      4.02 o 
  10   7   2       34.42       46.16      6.30 o 
  11   7   2      230.36      245.98     11.19 o 
  12   7   2      106.62       92.05      9.48 o 
  13   7   2       69.98       65.24     10.16 o 
  14   7   2      312.77      290.38     16.38 o 
  15   7   2      118.68      109.80     12.17 o 
  16   7   2      232.39      205.02     14.94 o 
  17   7   2      161.95      196.94     17.63 o 
  18   7   2        3.83       -6.61     10.22 o 
  19   7   2       38.32       21.68     11.99 o 
  20   7   2        5.22       16.54     17.80 o 
  21   7   2        6.33       12.20     11.88 o 
  22   7   2       16.66       20.01     13.11 o 
  23   7   2        8.68       -8.06     11.43 o 
 -23   8   2       10.24       -6.92     22.55 o 
 -22   8   2        0.30        6.66     15.41 o 
 -21   8   2       26.48        3.25     13.26 o 
 -20   8   2        1.82        4.47      8.75 o 
 -19   8   2        7.63      -11.46      7.64 o 
 -18   8   2       91.70      110.86     14.85 o 
 -17   8   2       40.54       46.25     11.03 o 
 -16   8   2       20.68       33.85      9.91 o 
 -15   8   2       80.45       85.10     13.78 o 
 -14   8   2       11.89       34.75     10.59 o 
 -13   8   2        0.10        4.47      7.76 o 
 -12   8   2      337.46      385.91     19.56 o 
 -11   8   2        1.38        5.01      7.78 o 
 -10   8   2      415.33      425.76     20.03 o 
  -9   8   2      215.56      188.43     13.90 o 
  -8   8   2       64.59       85.33     12.89 o 
  -7   8   2       94.75       77.45      9.77 o 
  -6   8   2      143.89      182.72     12.09 o 
  -5   8   2       21.29       32.79      7.83 o 
  -4   8   2      201.49      197.55     11.62 o 
  -3   8   2       13.93       10.52      5.82 o 
  -2   8   2      183.89      166.11     11.71 o 
  -1   8   2      288.86      271.51     12.12 o 
   0   8   2       69.37       66.06      5.26 o 
   1   8   2      218.19      235.09      9.95 o 
   2   8   2       38.23       37.98      3.13 o 
   3   8   2      260.27      241.58      8.53 o 
   4   8   2      254.55      253.16      9.86 o 
   5   8   2        9.02        4.13      7.71 o 
   6   8   2       37.32       53.56      6.42 o 
   7   8   2      294.68      324.57     16.27 o 
   8   8   2       11.84       12.82      4.78 o 
   9   8   2      309.63      332.63     16.33 o 
  10   8   2        1.95       -4.55      6.28 o 
  11   8   2      472.58      490.90     20.11 o 
  12   8   2       33.35       31.45     11.13 o 
  13   8   2       10.18        4.60      7.57 o 
  14   8   2       47.17       31.05      8.82 o 
  15   8   2      393.32      390.87     19.53 o 
  16   8   2       11.39        4.08     10.58 o 
  17   8   2       52.56       37.62     18.60 o 
  18   8   2      135.02      121.62     20.71 o 
  19   8   2        2.80        3.19     11.89 o 
  20   8   2       30.69        9.27     13.65 o 
  21   8   2       99.06       65.42     40.16 o 
 -20   9   2        1.28       11.18     16.81 o 
 -19   9   2        7.79       27.42     17.49 o 
 -18   9   2       16.99       12.99     16.10 o 
 -17   9   2       21.53        2.58     14.03 o 
 -16   9   2        3.11      -14.61     13.37 o 
 -15   9   2      124.57      112.53     20.06 o 
 -14   9   2       41.63       22.36     15.22 o 
 -13   9   2       50.47       49.98     15.68 o 
 -12   9   2       53.22       27.32     14.40 o 
 -11   9   2       32.47       23.80      9.51 o 
 -10   9   2        0.40       -2.82      7.14 o 
  -9   9   2       89.07      107.66     20.65 o 
  -8   9   2      388.58      358.67     26.50 o 
  -7   9   2      379.63      403.31     21.33 o 
  -6   9   2      196.10      186.40     14.27 o 
  -5   9   2        0.13       14.25      8.80 o 
  -4   9   2       53.93       47.57      8.95 o 
  -3   9   2      320.96      307.34     16.06 o 
  -2   9   2      142.91      136.43      9.88 o 
  -1   9   2      114.21       95.48     11.58 o 
   0   9   2      223.48      226.65     11.25 o 
   1   9   2       10.12        4.40     18.60 o 
   2   9   2       51.08       53.63     22.46 o 
   3   9   2      483.68      442.78     24.14 o 
   4   9   2      152.72      141.52     14.62 o 
   5   9   2      454.26      443.99     30.32 o 
   6   9   2      405.06      395.70     51.70 o 
   7   9   2      269.90      216.18     20.00 o 
   8   9   2        4.12        6.79     11.41 o 
   9   9   2      209.61      202.13     21.61 o 
  10   9   2      245.61      247.39     23.28 o 
  11   9   2      429.35      435.39     46.31 o 
  12   9   2        0.04       30.17     14.62 o 
  13   9   2       78.72       71.51     17.10 o 
  14   9   2       24.79        2.63     13.75 o 
  15   9   2       23.67       57.58     23.99 o 
  16   9   2       43.60       41.95     23.99 o 
  17   9   2        0.53      -14.28     19.40 o 
  18   9   2       51.88       98.19     30.00 o 
 -17  10   2       11.53        0.11     27.85 o 
 -16  10   2        6.62        0.93     15.38 o 
 -15  10   2      128.64      147.07     35.31 o 
 -14  10   2        2.92       15.44     15.53 o 
 -13  10   2        1.20      -18.08     13.69 o 
 -12  10   2      147.63      147.34     21.71 o 
 -11  10   2      194.95      169.65     22.05 o 
 -10  10   2       79.18       79.95     17.46 o 
  -9  10   2        1.54       -5.87     11.89 o 
  -8  10   2        1.09        4.14     12.38 o 
  -7  10   2        4.36        1.93     11.55 o 
  -6  10   2      183.75      130.00     17.15 o 
  -5  10   2       77.30       77.61     13.63 o 
  -4  10   2      117.80      135.26     15.70 o 
  -3  10   2        2.65        7.66      8.73 o 
  -2  10   2       12.12        9.52     15.00 o 
  -1  10   2       30.85       55.61     23.81 o 
   0  10   2       25.12       44.29     23.09 o 
   1  10   2        3.70      -14.28     19.76 o 
   2  10   2       97.30       56.15     23.72 o 
   3  10   2       19.20       16.89     18.87 o 
   4  10   2        2.01       -9.03      7.21 o 
   5  10   2       69.71       70.77     12.20 o 
   6  10   2        0.18        9.20      9.89 o 
   7  10   2        4.43       -2.14     10.57 o 
   8  10   2       11.25        6.16     11.35 o 
   9  10   2      106.18      110.51     17.03 o 
  10  10   2        1.98       -0.30     28.03 o 
  11  10   2        2.77        3.62     12.02 o 
  12  10   2        0.20       -7.69     12.98 o 
  13  10   2       13.79       18.31     17.88 o 
  14  10   2        1.27      -23.45     15.90 o 
  15  10   2       17.80       18.96     21.65 o 
 -13  11   2       35.04       58.48     30.00 o 
 -12  11   2        9.11       -3.06     19.09 o 
 -11  11   2       33.79       33.22     16.13 o 
 -10  11   2        1.63       -0.15     13.33 o 
  -9  11   2       49.01       58.14     15.80 o 
  -8  11   2       80.36       72.04     15.86 o 
  -7  11   2        3.92        2.83     20.03 o 
  -6  11   2        9.67       24.79     23.81 o 
  -5  11   2       20.70       29.29     26.14 o 
  -4  11   2      152.32      149.57     35.48 o 
  -3  11   2       42.30       20.03     23.09 o 
  -2  11   2       11.17      -19.85     23.00 o 
  -1  11   2       38.04       28.03     23.99 o 
   0  11   2       12.02      -11.05     20.93 o 
   1  11   2       11.82      -13.12     21.83 o 
   2  11   2        0.19      -11.77     22.10 o 
   3  11   2        4.43      -28.66     21.83 o 
   4  11   2        0.05       -8.53     21.92 o 
   5  11   2       24.62       22.55     25.96 o 
   6  11   2       16.19       23.99     23.72 o 
   7  11   2        3.99        2.25     23.09 o 
   8  11   2        0.74      -26.28     17.52 o 
   9  11   2        2.51        8.50     13.16 o 
  10  11   2        3.40        9.09     12.86 o 
  11  11   2        0.10       11.50     13.32 o 
  -3  12   2       33.62      114.18     36.65 o 
  -2  12   2        8.19        4.40     25.60 o 
  -1  12   2       15.67       43.21     28.66 o 
   0  12   2       19.85       16.26     27.58 o 
   1  12   2        0.97      -16.62     22.55 o 
 -30   1   3       12.32       14.30     12.97 o 
 -29   1   3        9.61       -3.02     14.52 o 
 -28   1   3        3.28       14.04     11.67 o 
 -27   1   3       74.10       66.68     16.10 o 
 -26   1   3       15.96       25.40     10.58 o 
 -25   1   3      107.79      102.36     10.46 o 
 -24   1   3      208.22      247.28     19.98 o 
 -23   1   3      873.26      948.59     30.05 o 
 -22   1   3       47.50       47.47      6.68 o 
 -21   1   3      293.99      290.04     12.89 o 
 -20   1   3        6.92        2.78      4.28 o 
 -19   1   3      550.92      492.24     25.22 o 
 -18   1   3      208.52      230.50     11.47 o 
 -17   1   3      172.34      175.36      9.93 o 
 -16   1   3        0.23       -3.79      4.76 o 
 -15   1   3     1403.10     1528.78     38.95 o 
 -14   1   3      170.43      145.02      8.35 o 
 -13   1   3        0.67       -0.24      2.92 o 
 -12   1   3     1622.59     1759.46     30.30 o 
 -11   1   3     3668.01     4064.28     67.86 o 
 -10   1   3       17.71       16.30      3.11 o 
  -9   1   3      186.81      171.79      5.49 o 
  -8   1   3      131.46      137.77      5.59 o 
  -7   1   3     3700.10     3752.90     66.03 o 
  -6   1   3     6226.85     6163.43    100.37 o 
  -5   1   3    38931.62    37879.42    604.15 o 
  -4   1   3    18835.46    18972.82    303.56 o 
  -3   1   3      745.84      732.83     14.46 o 
  -2   1   3    27876.22    26964.75    407.71 o 
  -1   1   3      347.91      352.38      7.17 o 
   0   1   3    26567.72    26168.52    395.71 o 
   1   1   3     7606.98     7990.46    122.00 o 
   2   1   3    14221.41    14157.85    227.43 o 
   3   1   3    37548.09    35865.75    572.43 o 
   4   1   3      351.89      305.83      8.71 o 
   5   1   3      513.43      462.27     10.45 o 
   6   1   3      989.55      933.61     21.71 o 
   7   1   3     1755.15     1864.59     39.87 o 
   8   1   3     1294.14     1324.98     26.82 o 
   9   1   3      375.04      427.17     15.98 o 
  10   1   3     7974.48     8777.09    144.85 o 
  11   1   3      206.78      235.01      9.37 o 
  12   1   3      844.01      857.70     17.92 o 
  13   1   3       94.94      104.04      5.65 o 
  14   1   3      367.98      359.92     12.99 o 
  15   1   3      838.10      711.73     21.85 o 
  16   1   3      197.59      196.32     10.35 o 
  17   1   3      113.01      103.45     12.80 o 
  18   1   3     1227.40     1249.59     42.27 o 
  19   1   3      584.90      680.97     29.16 o 
  20   1   3        1.00       -4.96      8.86 o 
  21   1   3      116.07      106.23     13.99 o 
  22   1   3       55.74       43.69     11.88 o 
  23   1   3       51.37       39.36     12.25 o 
  24   1   3        2.22        0.48     20.85 o 
  25   1   3       36.06       35.44     12.46 o 
  26   1   3       12.21        6.90     11.62 o 
  27   1   3       19.29        0.09     11.76 o 
  28   1   3        0.01        6.19     12.78 o 
 -30   2   3       33.53       54.29     14.76 o 
 -29   2   3        0.04       -1.78     11.76 o 
 -28   2   3      119.38      101.02     17.48 o 
 -27   2   3      160.16      196.17     20.58 o 
 -26   2   3       23.10       18.49     11.65 o 
 -25   2   3        3.32       -0.31      8.74 o 
 -24   2   3       68.99       60.29     10.87 o 
 -23   2   3        0.86       -4.86      8.86 o 
 -22   2   3       35.74       31.76      6.70 o 
 -21   2   3      901.84      851.08     21.21 o 
 -20   2   3     1607.41     1542.14     37.84 o 
 -19   2   3        6.32        5.48      4.31 o 
 -18   2   3       22.10       23.50      4.68 o 
 -17   2   3      173.24      191.98      8.04 o 
 -16   2   3      528.43      587.53     13.69 o 
 -15   2   3     1984.01     1945.49     43.78 o 
 -14   2   3       28.67       21.97      4.97 o 
 -13   2   3       94.79      100.39      6.26 o 
 -12   2   3      299.91      318.80     11.62 o 
 -11   2   3      282.58      254.27     12.05 o 
 -10   2   3      463.83      514.94     16.12 o 
  -9   2   3       20.77       25.99      3.54 o 
  -8   2   3     1896.58     1881.53     35.09 o 
  -7   2   3       47.90       55.60      3.76 o 
  -6   2   3       88.12       73.81      3.96 o 
  -5   2   3      708.84      756.85     15.31 o 
  -4   2   3    17095.06    16593.79    283.18 o 
  -3   2   3      265.89      240.53      8.33 o 
  -2   2   3     3279.67     3219.25     56.50 o 
  -1   2   3     3439.45     3412.23     59.81 o 
   0   2   3       26.33       27.88      2.94 o 
   1   2   3        6.79        7.93      2.62 o 
   2   2   3     7042.43     7116.67    122.90 o 
   3   2   3       19.31       29.62      2.77 o 
   4   2   3        9.38       16.07      2.69 o 
   5   2   3      166.74      175.57      5.88 o 
   6   2   3     2006.53     2015.69     35.31 o 
   7   2   3     1768.16     1772.74     32.52 o 
   8   2   3     1340.20     1299.36     22.99 o 
   9   2   3      172.96      162.89      8.00 o 
  10   2   3     1904.65     2158.66     36.32 o 
  11   2   3      494.13      542.62     13.50 o 
  12   2   3     1495.89     1475.37     35.38 o 
  13   2   3      157.58      198.86      8.19 o 
  14   2   3      180.00      191.46     10.32 o 
  15   2   3        0.22       -0.05      3.66 o 
  16   2   3      215.31      202.46     14.73 o 
  17   2   3      278.33      266.17     17.10 o 
  18   2   3      318.16      263.90     23.52 o 
  19   2   3      728.58      730.97     30.36 o 
  20   2   3        1.51        6.47      9.51 o 
  21   2   3        6.86        7.21      9.88 o 
  22   2   3      459.87      463.97     25.00 o 
  23   2   3      382.96      429.33     24.91 o 
  24   2   3        0.63        4.97     10.38 o 
  25   2   3        1.70       19.46     11.70 o 
  26   2   3       92.28      129.12     17.48 o 
  27   2   3        1.56       -8.86     11.79 o 
 -30   3   3       17.91       11.78     15.09 o 
 -29   3   3       11.41        8.50     14.65 o 
 -28   3   3        2.48        5.41     13.45 o 
 -27   3   3       57.08       39.28     12.98 o 
 -26   3   3       34.52       39.45     11.93 o 
 -25   3   3       40.17       27.75     10.05 o 
 -24   3   3       34.07       46.70     16.46 o 
 -23   3   3        2.03       15.55      8.07 o 
 -22   3   3      308.92      310.39     15.67 o 
 -21   3   3      298.36      317.85     12.22 o 
 -20   3   3        0.05        1.24      6.20 o 
 -19   3   3       61.95       60.85      6.54 o 
 -18   3   3       64.48       72.16      6.41 o 
 -17   3   3       39.35       47.82      5.76 o 
 -16   3   3      131.02      144.36      8.68 o 
 -15   3   3      956.53      923.57     20.10 o 
 -14   3   3       92.47       87.36      6.94 o 
 -13   3   3     1354.12     1348.35     34.03 o 
 -12   3   3      135.57      142.28      6.54 o 
 -11   3   3      559.46      562.23     13.07 o 
 -10   3   3      158.45      218.18      7.15 o 
  -9   3   3     1267.05     1384.75     27.00 o 
  -8   3   3        0.10        2.23      2.63 o 
  -7   3   3      702.40      727.73     15.28 o 
  -6   3   3     4704.17     4580.18     92.50 o 
  -5   3   3     4862.57     4644.90    232.04 o 
  -4   3   3     3833.05     3695.32    131.36 o 
  -3   3   3      725.95      816.66     17.15 o 
  -2   3   3     1569.49     1700.17     33.08 o 
  -1   3   3     2723.59     2745.51     48.60 o 
   0   3   3      161.36      148.71      4.74 o 
   1   3   3     1199.47     1075.45     19.50 o 
   2   3   3     4951.04     5229.84     85.45 o 
   3   3   3     2285.27     2242.92     38.30 o 
   4   3   3      705.98      736.98     17.58 o 
   5   3   3      689.25      705.28     14.48 o 
   6   3   3        9.03        8.48      2.95 o 
   7   3   3       88.11       66.73      4.19 o 
   8   3   3      235.61      301.22      7.67 o 
   9   3   3      408.98      417.65     11.68 o 
  10   3   3     2688.76     2959.09     60.22 o 
  11   3   3     2826.94     3177.60     89.33 o 
  12   3   3        2.43        8.06      3.93 o 
  13   3   3      142.16      136.85      6.88 o 
  14   3   3       17.17       12.95      4.54 o 
  15   3   3       88.64       93.62      6.47 o 
  16   3   3      188.41      209.34     11.10 o 
  17   3   3       40.46       31.77     14.77 o 
  18   3   3      127.32      138.97     14.12 o 
  19   3   3       48.53       62.28     11.85 o 
  20   3   3      233.80      220.70     17.60 o 
  21   3   3       16.84        9.49     10.49 o 
  22   3   3      285.78      292.05     20.38 o 
  23   3   3       41.14       50.23     14.74 o 
  24   3   3      132.24      181.04     18.32 o 
  25   3   3        9.17       16.68     11.35 o 
  26   3   3        0.13        0.34     11.85 o 
  27   3   3        4.12      -14.74     16.84 o 
 -29   4   3        3.55        4.19     14.84 o 
 -28   4   3       40.48       78.93     18.94 o 
 -27   4   3        1.54      -16.34     11.81 o 
 -26   4   3        2.49        3.32     12.27 o 
 -25   4   3        0.52       -5.82      8.33 o 
 -24   4   3       28.74       32.78      9.72 o 
 -23   4   3      712.68      714.33     27.05 o 
 -22   4   3        7.77        8.68      7.81 o 
 -21   4   3        3.57        5.31      6.80 o 
 -20   4   3      288.40      351.04     12.51 o 
 -19   4   3      461.90      447.60     14.87 o 
 -18   4   3       34.26       21.84      5.75 o 
 -17   4   3      319.88      331.88     11.43 o 
 -16   4   3       72.19       78.92      7.43 o 
 -15   4   3      104.57       96.72      6.88 o 
 -14   4   3      520.99      506.44     14.40 o 
 -13   4   3      119.02      123.25      6.18 o 
 -12   4   3      264.69      269.63      8.43 o 
 -11   4   3       48.92       68.73      4.77 o 
 -10   4   3     1978.15     2075.86     38.60 o 
  -9   4   3     2585.30     2629.94     48.02 o 
  -8   4   3     2715.37     2550.91     58.98 o 
  -7   4   3       80.51       71.24      4.00 o 
  -6   4   3     2601.02     2494.20     42.87 o 
  -5   4   3     1392.57     1479.52     25.84 o 
  -4   4   3      551.53      545.57     10.82 o 
  -3   4   3      411.45      403.48      8.52 o 
  -2   4   3      144.91      110.81      4.18 o 
  -1   4   3      125.01      120.38      5.50 o 
   0   4   3       26.43       27.15      2.62 o 
   1   4   3     2356.38     2410.85     40.78 o 
   2   4   3      598.00      696.54     13.84 o 
   3   4   3      578.13      591.59     12.42 o 
   4   4   3        0.97        1.57      2.39 o 
   5   4   3      697.30      593.31     12.26 o 
   6   4   3      490.18      570.49     12.27 o 
   7   4   3     3353.47     3511.93     56.65 o 
   8   4   3     1225.79     1183.81     24.40 o 
   9   4   3      682.43      651.94     16.84 o 
  10   4   3        0.51       -0.06      3.95 o 
  11   4   3        6.68        0.52      4.24 o 
  12   4   3      133.89      144.93      8.17 o 
  13   4   3       51.89       70.81      6.34 o 
  14   4   3        2.57        8.31      5.64 o 
  15   4   3      103.33      126.13      9.84 o 
  16   4   3      352.00      384.27     15.04 o 
  17   4   3       10.00       11.73      6.34 o 
  18   4   3        2.60       -8.14      7.23 o 
  19   4   3       31.58       28.90     10.26 o 
  20   4   3        6.25      -14.48     11.64 o 
  21   4   3      364.66      303.27     19.96 o 
  22   4   3        7.95       -5.93      9.52 o 
  23   4   3        0.01        0.63     10.05 o 
  24   4   3        5.92        1.40     15.30 o 
  25   4   3        0.21       -3.09     12.38 o 
  26   4   3        0.07        5.96     15.25 o 
 -28   5   3        6.36      -17.70     11.80 o 
 -27   5   3       72.60       47.99     21.04 o 
 -26   5   3       12.93       13.98     12.71 o 
 -25   5   3       52.45       45.84     11.98 o 
 -24   5   3       96.41       89.72     13.59 o 
 -23   5   3        7.60       18.57      8.59 o 
 -22   5   3        6.07        1.28      6.78 o 
 -21   5   3      271.47      273.97     22.45 o 
 -20   5   3      208.75      178.60     11.78 o 
 -19   5   3      412.76      411.99     16.40 o 
 -18   5   3       16.93       21.38      6.69 o 
 -17   5   3      136.50      147.69     10.76 o 
 -16   5   3       29.71       30.90      6.36 o 
 -15   5   3     1423.04     1372.47     32.84 o 
 -14   5   3       29.00       31.11      5.47 o 
 -13   5   3      439.12      398.22     12.30 o 
 -12   5   3       24.27       24.67      4.29 o 
 -11   5   3      194.50      231.57      8.76 o 
 -10   5   3       11.46       26.33      4.57 o 
  -9   5   3     2293.95     2504.86     45.49 o 
  -8   5   3       16.31       12.46      3.08 o 
  -7   5   3      241.24      237.18      8.05 o 
  -6   5   3      266.96      281.42     11.60 o 
  -5   5   3        8.33        7.04      4.62 o 
  -4   5   3     1038.16      991.18     26.13 o 
  -3   5   3      211.47      218.58      6.98 o 
  -2   5   3     1034.22     1018.53     18.42 o 
  -1   5   3     1945.98     2142.64     34.51 o 
   0   5   3      498.72      554.21     12.24 o 
   1   5   3     1836.27     1902.91     32.90 o 
   2   5   3       73.29       96.29      5.43 o 
   3   5   3       13.39       19.67      3.03 o 
   4   5   3      878.06     1006.63     19.31 o 
   5   5   3      408.03      368.64      9.59 o 
   6   5   3     1325.82     1299.05     25.85 o 
   7   5   3      593.85      667.61     15.56 o 
   8   5   3      265.48      283.50     10.05 o 
   9   5   3      145.44      152.51      7.72 o 
  10   5   3       29.10       38.23      5.46 o 
  11   5   3      434.61      429.44     13.90 o 
  12   5   3      163.19      165.65      8.76 o 
  13   5   3      114.34      109.87      8.31 o 
  14   5   3       96.38      103.39      7.97 o 
  15   5   3      244.17      249.98     13.51 o 
  16   5   3       74.60       79.08      9.36 o 
  17   5   3       36.94       16.90      9.31 o 
  18   5   3       31.82       27.54      9.88 o 
  19   5   3        0.79        4.45      8.92 o 
  20   5   3       36.89       42.19     14.77 o 
  21   5   3       10.25        8.48     15.64 o 
  22   5   3        1.05       -5.89     11.85 o 
  23   5   3        3.38       -9.96     13.85 o 
  24   5   3        7.78        7.83     13.44 o 
  25   5   3        3.24       -5.42     17.07 o 
 -27   6   3        5.85       11.99     15.39 o 
 -26   6   3        5.15       -2.03     12.55 o 
 -25   6   3       12.42       -7.87     11.51 o 
 -24   6   3        0.01        0.23      9.28 o 
 -23   6   3       74.38       73.02     13.50 o 
 -22   6   3       41.10       45.87     11.72 o 
 -21   6   3        6.69        6.69      7.18 o 
 -20   6   3      292.95      301.58     16.20 o 
 -19   6   3      185.12      154.60     12.28 o 
 -18   6   3      178.43      175.20     12.42 o 
 -17   6   3      107.74      104.06     11.38 o 
 -16   6   3       54.13       47.01      6.82 o 
 -15   6   3      141.79      150.11      8.75 o 
 -14   6   3       78.18       84.23      7.75 o 
 -13   6   3       29.55       24.48      4.21 o 
 -12   6   3       41.13       41.24      4.25 o 
 -11   6   3      103.29      120.61      5.12 o 
 -10   6   3      253.00      229.95      9.03 o 
  -9   6   3        0.75       -8.69      5.79 o 
  -8   6   3      408.63      376.07     16.70 o 
  -7   6   3        1.72       -5.67      5.60 o 
  -6   6   3      615.29      604.84     21.32 o 
  -5   6   3      419.90      447.92     18.75 o 
  -4   6   3       47.03       45.86      5.80 o 
  -3   6   3      442.83      453.87     15.06 o 
  -2   6   3      741.71      751.93     18.49 o 
  -1   6   3      663.23      655.37     12.91 o 
   0   6   3        0.21        1.26      2.41 o 
   1   6   3      337.10      341.07      9.01 o 
   2   6   3      104.54      138.26      6.78 o 
   3   6   3     1508.19     1472.15     26.61 o 
   4   6   3      191.32      171.56      6.20 o 
   5   6   3       55.73       77.78      5.81 o 
   6   6   3      921.11      866.27     18.82 o 
   7   6   3     1254.32     1194.39     26.32 o 
   8   6   3      105.73      101.80      6.55 o 
   9   6   3        1.63       -6.18      4.12 o 
  10   6   3       54.02       51.01      5.94 o 
  11   6   3      390.01      408.16     13.59 o 
  12   6   3        0.67       -7.43      4.96 o 
  13   6   3      852.15      852.15     22.19 o 
  14   6   3      123.64      124.25     10.60 o 
  15   6   3        2.67       -8.78      8.88 o 
  16   6   3       12.60        9.95      7.37 o 
  17   6   3        9.20       -0.16      8.27 o 
  18   6   3       55.25       65.21     13.86 o 
  19   6   3      101.76       72.15     14.59 o 
  20   6   3        9.48       23.71     13.01 o 
  21   6   3       61.19       77.50     15.82 o 
  22   6   3        6.49        1.94     22.88 o 
  23   6   3       16.65        7.53     13.04 o 
  24   6   3        0.00       -0.67     12.28 o 
 -25   7   3        0.02      -11.38     11.39 o 
 -24   7   3        7.84        0.10     11.68 o 
 -23   7   3        0.72       -2.59     10.87 o 
 -22   7   3       14.33       -3.25      7.10 o 
 -21   7   3       58.95       82.25     11.01 o 
 -20   7   3       11.05       13.77      7.20 o 
 -19   7   3        0.05       -9.40      7.02 o 
 -18   7   3        4.69       -3.56      6.87 o 
 -17   7   3      161.34      129.60     12.05 o 
 -16   7   3       44.55       39.11      8.57 o 
 -15   7   3      349.09      382.02     17.64 o 
 -14   7   3      434.39      412.12     14.61 o 
 -13   7   3      957.10      980.82     33.41 o 
 -12   7   3       15.02       13.86      5.56 o 
 -11   7   3      125.48       98.72     11.04 o 
 -10   7   3      274.19      351.48     19.66 o 
  -9   7   3      309.53      316.97     18.90 o 
  -8   7   3     1198.33     1180.41     36.46 o 
  -7   7   3      193.65      184.38     11.97 o 
  -6   7   3      351.55      344.65     15.77 o 
  -5   7   3      799.57      702.52     24.10 o 
  -4   7   3        4.90        3.48      5.86 o 
  -3   7   3      207.08      241.29     14.69 o 
  -2   7   3      395.07      386.74     15.77 o 
  -1   7   3      598.07      556.89     20.36 o 
   0   7   3      332.49      323.46      7.99 o 
   1   7   3     3221.52     3190.70     56.82 o 
   2   7   3      301.91      282.64      9.28 o 
   3   7   3       99.75      106.53      5.89 o 
   4   7   3      708.29      700.67     16.86 o 
   5   7   3      839.69      817.21     20.94 o 
   6   7   3        3.26       -3.67      3.30 o 
   7   7   3      304.65      272.03     10.79 o 
   8   7   3      297.55      292.90     10.56 o 
   9   7   3       19.24        9.34      4.83 o 
  10   7   3      132.34      129.28      7.02 o 
  11   7   3      596.81      557.81     21.15 o 
  12   7   3        8.78        5.78      8.18 o 
  13   7   3     1045.18     1064.98     35.27 o 
  14   7   3      274.93      291.08     16.67 o 
  15   7   3      258.97      256.46     29.91 o 
  16   7   3        0.23       -3.93      8.23 o 
  17   7   3       31.85       33.92     10.24 o 
  18   7   3        3.12       -2.07     10.38 o 
  19   7   3      119.71      116.49     16.74 o 
  20   7   3        2.72       -5.68     11.44 o 
  21   7   3        0.01        0.24     11.35 o 
  22   7   3       33.61       41.06     14.44 o 
 -23   8   3        0.04      -23.45     30.59 o 
 -22   8   3       97.26      123.44     17.78 o 
 -21   8   3       34.66       18.08     18.08 o 
 -20   8   3       37.33       21.59     10.34 o 
 -19   8   3      141.53      125.32     14.74 o 
 -18   8   3       68.66       70.26     11.37 o 
 -17   8   3        0.83       -3.27      6.97 o 
 -16   8   3       40.99       45.07     10.72 o 
 -15   8   3       62.69       42.26     11.49 o 
 -14   8   3      362.75      323.36     19.23 o 
 -13   8   3       21.39        6.14     10.41 o 
 -12   8   3      129.54      141.81     15.72 o 
 -11   8   3       15.05       11.79     10.27 o 
 -10   8   3      166.29      212.42     17.33 o 
  -9   8   3       62.11       61.71     21.30 o 
  -8   8   3     1352.44     1278.13     43.71 o 
  -7   8   3      143.30      148.07     11.74 o 
  -6   8   3     1528.08     1463.23     43.34 o 
  -5   8   3      541.97      505.60     20.29 o 
  -4   8   3      135.94      135.52     10.49 o 
  -3   8   3      524.77      519.01     19.64 o 
  -2   8   3      245.03      248.78     12.55 o 
  -1   8   3       99.63      113.03     10.67 o 
   0   8   3     1794.27     1681.07     40.18 o 
   1   8   3       90.35       85.18      4.39 o 
   2   8   3      835.81      859.55     19.17 o 
   3   8   3        7.37       -0.28      4.03 o 
   4   8   3      110.24      103.63      5.87 o 
   5   8   3      105.79      126.14      7.17 o 
   6   8   3     1656.12     1450.25     36.39 o 
   7   8   3       44.37       58.54      7.81 o 
   8   8   3     1934.97     1887.32     52.63 o 
   9   8   3      143.42      145.15     11.19 o 
  10   8   3       90.32       97.06     10.07 o 
  11   8   3       99.75       99.10     10.40 o 
  12   8   3      113.91      136.00     11.86 o 
  13   8   3        0.17      -10.85      7.23 o 
  14   8   3      139.23      150.99     16.83 o 
  15   8   3       79.17       56.12     11.95 o 
  16   8   3        0.01       -5.01      9.63 o 
  17   8   3       14.78       -3.64     12.78 o 
  18   8   3       23.00       16.41     13.33 o 
  19   8   3        0.64      -22.60     32.03 o 
  20   8   3      146.64      130.93     20.39 o 
 -20   9   3        1.02       32.29     17.26 o 
 -19   9   3       27.28       33.87     17.47 o 
 -18   9   3        0.12      -13.67     13.77 o 
 -17   9   3       27.75       14.08     10.00 o 
 -16   9   3      132.13      151.65     17.00 o 
 -15   9   3      104.78      139.48     16.26 o 
 -14   9   3      209.45      185.91     30.93 o 
 -13   9   3        9.49        4.08      8.39 o 
 -12   9   3        1.00       -1.64     10.61 o 
 -11   9   3       13.28       -0.59     13.99 o 
 -10   9   3      181.13      173.19     34.27 o 
  -9   9   3      120.96      124.93     18.73 o 
  -8   9   3       61.12       71.00     15.00 o 
  -7   9   3       78.03      103.27     16.62 o 
  -6   9   3      206.82      212.27     20.89 o 
  -5   9   3        1.67        1.46     10.02 o 
  -4   9   3        4.70       -1.86     16.08 o 
  -3   9   3      254.16      251.57     19.49 o 
  -2   9   3      186.48      191.99     17.12 o 
  -1   9   3      589.56      589.69     30.82 o 
   0   9   3      158.35      157.49     25.33 o 
   1   9   3       46.28       24.19      8.75 o 
   2   9   3      183.10      173.68     37.37 o 
   3   9   3        4.14        2.09      7.61 o 
   4   9   3      299.32      337.06     22.51 o 
   5   9   3      110.71      119.02     17.88 o 
   6   9   3        3.93      -16.26     18.15 o 
   7   9   3        3.73       12.88     11.02 o 
   8   9   3        1.54      -13.91     14.15 o 
   9   9   3        6.83        3.33     11.23 o 
  10   9   3        2.97       -1.47      8.25 o 
  11   9   3        8.66       -1.38      8.22 o 
  12   9   3        0.99       -2.61      7.66 o 
  13   9   3      139.47      163.16     49.14 o 
  14   9   3       43.88       25.36     18.73 o 
  15   9   3       22.19       54.52     17.09 o 
  16   9   3       78.86       52.83     38.49 o 
  17   9   3        1.21       -9.61     21.11 o 
  18   9   3        1.71       37.01     26.23 o 
 -17  10   3       20.48       10.79     16.47 o 
 -16  10   3       62.24       68.86     19.71 o 
 -15  10   3      151.69      158.69     23.14 o 
 -14  10   3       54.87       65.06     19.44 o 
 -13  10   3       29.32       42.60     11.85 o 
 -12  10   3       57.35       53.95     14.20 o 
 -11  10   3        7.19        1.95      7.20 o 
 -10  10   3       35.21       50.82     16.04 o 
  -9  10   3       61.26       49.29      9.73 o 
  -8  10   3      288.25      407.92     24.16 o 
  -7  10   3       24.68       18.44     13.31 o 
  -6  10   3       55.14       69.28      9.67 o 
  -5  10   3        1.04       -5.61      7.57 o 
  -4  10   3        4.81       -0.84      5.82 o 
  -3  10   3        7.03       -7.17      7.62 o 
  -2  10   3       22.09       14.98      5.61 o 
  -1  10   3       43.64       37.61      8.60 o 
   0  10   3       14.13       27.22     22.64 o 
   1  10   3       59.26       59.29     26.41 o 
   2  10   3        2.79      -15.27     16.35 o 
   3  10   3       27.04       20.30     20.30 o 
   4  10   3      107.83       92.55     11.94 o 
   5  10   3       15.56       14.78      9.52 o 
   6  10   3      165.43      209.54     19.06 o 
   7  10   3       37.18       51.35     13.51 o 
   8  10   3       39.43       29.57     13.08 o 
   9  10   3        4.43       -2.10     11.20 o 
  10  10   3       10.55        2.39     12.52 o 
  11  10   3       86.89       83.32     17.65 o 
  12  10   3       13.23        9.92     14.11 o 
  13  10   3       35.99       38.77     16.38 o 
  14  10   3       43.57       23.88     22.95 o 
 -12  11   3        4.85       -9.90     14.05 o 
 -11  11   3        1.19      -29.46     27.76 o 
 -10  11   3       15.39       33.57     19.99 o 
  -9  11   3        1.69        0.38     12.95 o 
  -8  11   3       70.17       92.28     20.26 o 
  -7  11   3      105.51      135.61     18.77 o 
  -6  11   3        0.82        4.17     11.64 o 
  -5  11   3      108.42      127.12     33.87 o 
  -4  11   3        8.18        9.97     22.55 o 
  -3  11   3       11.95      -30.59     20.39 o 
  -2  11   3        2.47       -7.82     22.64 o 
  -1  11   3      172.70      167.27     35.75 o 
   0  11   3        4.01       -4.58     23.18 o 
   1  11   3      294.88      271.93     41.50 o 
   2  11   3       43.72       50.31     26.59 o 
   3  11   3        5.65      -12.76     20.48 o 
   4  11   3        3.53       25.24     23.90 o 
   5  11   3       67.50       66.21     27.94 o 
   6  11   3       59.45       54.35     28.48 o 
   7  11   3       28.77       42.22     24.88 o 
   8  11   3       13.79       13.74     23.54 o 
   9  11   3        3.98        1.27     11.90 o 
  10  11   3        2.62       -9.19     15.50 o 
 -31   0   4       18.21       19.47     19.60 o 
 -30   0   4       26.05       54.57     21.10 o 
 -29   0   4      190.47      184.52     27.65 o 
 -28   0   4       12.69       16.47     17.18 o 
 -27   0   4        2.39        1.11     14.01 o 
 -26   0   4      617.34      611.94     58.46 o 
 -25   0   4       74.64       93.78     20.69 o 
 -24   0   4        1.75       12.84     10.93 o 
 -23   0   4      108.69      111.41     17.56 o 
 -22   0   4      149.46      155.23     21.26 o 
 -21   0   4        0.20       -5.89     11.46 o 
 -20   0   4       11.65       19.36     13.09 o 
 -19   0   4      380.65      438.58     29.76 o 
 -18   0   4       16.85       25.11     10.47 o 
 -17   0   4       18.62       18.45      7.52 o 
 -16   0   4        0.35        2.75      5.76 o 
 -15   0   4       48.45       47.66      7.11 o 
 -14   0   4      191.20      185.09     11.45 o 
 -13   0   4       76.41       81.11      6.93 o 
 -12   0   4     4088.52     4121.89    100.66 o 
 -11   0   4      191.28      166.46     10.69 o 
 -10   0   4      305.86      419.74     12.25 o 
  -9   0   4     8648.14     8444.28    166.61 o 
  -8   0   4     1325.03     1375.31     33.48 o 
  -7   0   4    47170.27    46668.00    996.50 o 
  -6   0   4    37329.28    36566.66    779.85 o 
  -5   0   4     1117.86     1021.66     31.96 o 
  -4   0   4       15.73       13.50      4.09 o 
  -3   0   4    44093.81    42130.90   1168.66 o 
  -2   0   4    23831.01    22613.53    544.68 o 
  -1   0   4    49653.95    46679.62   1120.20 o 
   0   0   4     2475.16     2534.23     64.71 o 
   1   0   4      693.24      677.57     21.58 o 
   2   0   4    36261.10    36783.44   1021.40 o 
   3   0   4    56544.97    53946.88   2031.07 o 
   4   0   4     1162.34     1029.93     46.63 o 
   5   0   4    12189.35    11776.59    370.16 o 
   6   0   4      535.57      648.64     29.07 o 
   7   0   4        0.48        3.05      4.74 o 
   8   0   4     3202.19     3195.56     83.50 o 
   9   0   4     6564.63     7530.77    265.56 o 
  10   0   4     1154.18     1298.76     39.15 o 
  11   0   4     2011.32     2043.03    108.63 o 
  12   0   4     1189.48     1093.95     49.64 o 
  13   0   4      509.61      457.19     49.14 o 
  14   0   4      623.19      652.34     36.08 o 
  15   0   4       69.21       97.67     26.23 o 
  16   0   4        5.07       -6.02     10.60 o 
  17   0   4      860.19      855.96     68.68 o 
  18   0   4     1251.73     1193.48     76.54 o 
  19   0   4      582.78      569.80     37.45 o 
  20   0   4       30.48       56.02     11.42 o 
  21   0   4      143.95      134.99     13.97 o 
  22   0   4      593.51      575.36     28.87 o 
  23   0   4       18.74       30.46     10.06 o 
  24   0   4       19.54        5.48     11.73 o 
  25   0   4      134.90      153.64     25.94 o 
  26   0   4        3.01        2.72     16.36 o 
  27   0   4        4.48      -13.09     15.32 o 
 -31   1   4       12.46       14.32     13.58 o 
 -30   1   4        1.15      -14.72     11.44 o 
 -29   1   4        3.22        4.03     11.78 o 
 -28   1   4        1.14       -2.21      9.21 o 
 -27   1   4       14.96       12.76     10.72 o 
 -26   1   4       32.15       24.01      7.28 o 
 -25   1   4        1.25       -7.66      5.10 o 
 -24   1   4      151.92      146.38     10.60 o 
 -23   1   4       39.97       33.63      7.92 o 
 -22   1   4      821.88      760.55     24.02 o 
 -21   1   4       16.00        4.89      7.93 o 
 -20   1   4      437.10      398.70     17.26 o 
 -19   1   4      539.96      542.23     20.10 o 
 -18   1   4     1288.72     1271.25     36.35 o 
 -17   1   4      276.03      250.10     11.53 o 
 -16   1   4     1298.78     1179.11     29.49 o 
 -15   1   4        0.38       -6.29      4.19 o 
 -14   1   4      616.01      577.49     23.00 o 
 -13   1   4      830.20     1010.22     23.40 o 
 -12   1   4      404.78      338.27     12.17 o 
 -11   1   4      546.66      520.04     12.01 o 
 -10   1   4     1093.25      986.38     20.13 o 
  -9   1   4      643.75      583.37     11.91 o 
  -8   1   4      367.68      361.80      9.84 o 
  -7   1   4     1176.64     1078.84     20.25 o 
  -6   1   4    12204.40    12169.17    207.81 o 
  -5   1   4    25425.89    24876.13    376.36 o 
  -4   1   4     4258.11     4090.64     63.78 o 
  -3   1   4     8229.07     8127.43    130.92 o 
  -2   1   4      155.27      146.16      5.14 o 
  -1   1   4     4200.34     4252.05     69.64 o 
   0   1   4      342.37      326.55      8.72 o 
   1   1   4    21326.84    21290.44    340.81 o 
   2   1   4     3145.97     3335.94     55.72 o 
   3   1   4      808.11      719.49     15.78 o 
   4   1   4     2947.15     2827.13     48.09 o 
   5   1   4       13.92       25.39      3.41 o 
   6   1   4     1305.91     1206.34     30.53 o 
   7   1   4      983.93     1004.57     28.59 o 
   8   1   4      643.70      668.27     16.34 o 
   9   1   4      416.81      497.88     13.84 o 
  10   1   4     1103.99     1018.38     24.55 o 
  11   1   4      280.22      267.22     12.83 o 
  12   1   4     1097.25     1057.68     40.65 o 
  13   1   4        2.93        5.04      3.69 o 
  14   1   4       51.40       63.39      5.28 o 
  15   1   4     1612.09     1627.67     36.73 o 
  16   1   4       24.27       22.53      6.45 o 
  17   1   4       60.27       75.92      7.69 o 
  18   1   4      644.66      649.11     28.04 o 
  19   1   4      122.41      119.87     14.10 o 
  20   1   4       41.47       34.83     10.98 o 
  21   1   4        4.33        2.53      9.61 o 
  22   1   4       14.61       19.61     10.93 o 
  23   1   4       41.61       38.94     12.21 o 
  24   1   4      153.87      169.30     17.96 o 
  25   1   4       40.22       49.53     22.32 o 
  26   1   4        0.46        2.04     11.64 o 
  27   1   4        0.30       -2.69     12.20 o 
 -30   2   4       29.25       17.84     13.22 o 
 -29   2   4        0.54      -11.74     10.95 o 
 -28   2   4       10.37       27.17     10.41 o 
 -27   2   4       48.15       48.73     11.01 o 
 -26   2   4      212.48      180.26     15.80 o 
 -25   2   4       87.20      104.39     12.68 o 
 -24   2   4       56.37       62.36      9.98 o 
 -23   2   4        9.36        1.74      5.30 o 
 -22   2   4      562.69      612.91     21.23 o 
 -21   2   4       15.46        9.10      8.36 o 
 -20   2   4      318.66      271.33     15.21 o 
 -19   2   4       16.56       16.13      5.71 o 
 -18   2   4       23.28       24.73      5.96 o 
 -17   2   4     1845.91     1849.67     39.33 o 
 -16   2   4      433.64      467.06     14.29 o 
 -15   2   4      686.61      686.18     17.86 o 
 -14   2   4      200.83      212.00     11.18 o 
 -13   2   4      381.75      265.32     10.04 o 
 -12   2   4       49.82       64.10      4.47 o 
 -11   2   4     9765.59     9695.51    158.34 o 
 -10   2   4     4485.24     4672.27     77.89 o 
  -9   2   4     4203.87     4311.71     79.38 o 
  -8   2   4     2536.15     2705.88     46.14 o 
  -7   2   4      228.63      212.92      6.99 o 
  -6   2   4       18.69       21.23      2.95 o 
  -5   2   4       13.90        0.20      2.45 o 
  -4   2   4     3947.54     4087.68     67.45 o 
  -3   2   4     8627.79     9074.13    146.69 o 
  -2   2   4       13.99        8.56      2.60 o 
  -1   2   4     5741.36     6053.85     98.58 o 
   0   2   4     2099.28     2106.13     35.99 o 
   1   2   4     4646.34     4924.00     80.90 o 
   2   2   4      257.66      255.64      8.05 o 
   3   2   4     5017.06     5007.28     82.51 o 
   4   2   4     1982.70     2039.97     38.60 o 
   5   2   4     1637.20     1777.54     34.07 o 
   6   2   4     4550.73     5056.79     89.68 o 
   7   2   4      217.57      183.65      8.58 o 
   8   2   4        8.28       15.17      4.13 o 
   9   2   4       94.41      140.30      7.96 o 
  10   2   4       41.89       63.09      5.11 o 
  11   2   4     1384.33     1472.32     36.12 o 
  12   2   4     1425.31     1656.56     40.06 o 
  13   2   4      462.15      454.25     13.35 o 
  14   2   4      257.41      261.29      9.84 o 
  15   2   4      120.53      159.50     10.47 o 
  16   2   4      258.14      238.82     16.53 o 
  17   2   4       13.13        4.95      5.68 o 
  18   2   4      418.13      407.69     32.87 o 
  19   2   4       23.08       20.81     10.41 o 
  20   2   4       15.96       20.08     11.02 o 
  21   2   4      191.01      209.70     25.86 o 
  22   2   4        0.99       10.18     10.23 o 
  23   2   4       16.59       31.63     11.91 o 
  24   2   4       33.46       44.29     12.83 o 
  25   2   4        7.33      -15.36     11.14 o 
  26   2   4        4.90        0.52     11.71 o 
  27   2   4        9.20       11.47     12.90 o 
 -30   3   4       27.59       11.14     14.55 o 
 -29   3   4       49.23       47.40     16.32 o 
 -28   3   4        9.55        6.67     10.54 o 
 -27   3   4       17.49        3.48      9.14 o 
 -26   3   4        2.19       18.92      9.47 o 
 -25   3   4       37.93       27.09     11.90 o 
 -24   3   4      649.43      641.79     26.25 o 
 -23   3   4        2.23       -2.04      5.89 o 
 -22   3   4       24.50       24.43      6.92 o 
 -21   3   4      128.69      149.83     10.52 o 
 -20   3   4       45.40       60.63      6.44 o 
 -19   3   4      393.70      388.24     13.09 o 
 -18   3   4     1558.24     1579.95     39.75 o 
 -17   3   4       31.92       34.04      5.82 o 
 -16   3   4      976.87     1011.39     23.59 o 
 -15   3   4     1287.54     1327.53     28.84 o 
 -14   3   4      743.66      818.61     24.22 o 
 -13   3   4      197.41      201.31      8.74 o 
 -12   3   4     1498.99     1486.74     41.38 o 
 -11   3   4      865.50      965.45     22.07 o 
 -10   3   4     4131.75     4033.20     78.43 o 
  -9   3   4     1990.52     2091.38     42.63 o 
  -8   3   4      321.22      303.36      8.74 o 
  -7   3   4      494.28      489.43     11.66 o 
  -6   3   4     1108.75     1013.65     20.25 o 
  -5   3   4     7725.24     7742.04    133.77 o 
  -4   3   4     2774.73     2636.96     47.30 o 
  -3   3   4      672.88      653.69     13.91 o 
  -2   3   4     7409.98     7133.38    123.33 o 
  -1   3   4      548.65      534.58     12.01 o 
   0   3   4     2981.49     3229.44     57.48 o 
   1   3   4     1155.25     1248.08     24.23 o 
   2   3   4      326.27      302.91      8.61 o 
   3   3   4       18.06       11.46      3.17 o 
   4   3   4      947.80      921.89     17.86 o 
   5   3   4     2045.52     2149.15     37.52 o 
   6   3   4     2852.49     2885.82     46.79 o 
   7   3   4       97.82      120.33      5.90 o 
   8   3   4       92.92       94.25      5.83 o 
   9   3   4        0.03        0.11      4.01 o 
  10   3   4      137.17      111.73      6.99 o 
  11   3   4      429.49      434.96     13.71 o 
  12   3   4      358.19      343.78     12.87 o 
  13   3   4      292.40      310.35     19.56 o 
  14   3   4      638.73      632.57     19.55 o 
  15   3   4      277.70      271.34     16.45 o 
  16   3   4       66.83       78.37      7.33 o 
  17   3   4       24.60       17.44      7.01 o 
  18   3   4      291.94      326.70     25.73 o 
  19   3   4      270.51      286.55     19.08 o 
  20   3   4      239.31      243.86     18.53 o 
  21   3   4       11.08       19.26     10.90 o 
  22   3   4       70.90       61.62     12.93 o 
  23   3   4       17.95       20.93     12.01 o 
  24   3   4       26.78       37.73     12.87 o 
  25   3   4        0.40       -3.95     10.99 o 
  26   3   4       35.77       39.75     14.01 o 
 -29   4   4       56.68       48.82     18.83 o 
 -28   4   4       21.92       23.82     15.55 o 
 -27   4   4       33.91       43.29     12.28 o 
 -26   4   4       30.48       32.12     10.17 o 
 -25   4   4       95.35      134.56     15.21 o 
 -24   4   4        1.07       -1.95      8.18 o 
 -23   4   4        0.24       -9.98      6.66 o 
 -22   4   4       11.99       29.37      8.25 o 
 -21   4   4       19.28       13.00      7.77 o 
 -20   4   4        2.78        1.73      4.89 o 
 -19   4   4      184.25      198.03      9.10 o 
 -18   4   4       45.88       63.50      6.11 o 
 -17   4   4       88.60       99.95      7.62 o 
 -16   4   4      431.00      423.17     15.98 o 
 -15   4   4      515.09      459.77     22.83 o 
 -14   4   4       17.39       25.07      5.41 o 
 -13   4   4       26.88       40.94      5.24 o 
 -12   4   4       83.62      114.24      6.05 o 
 -11   4   4      479.81      401.81     11.08 o 
 -10   4   4      525.32      492.74     12.32 o 
  -9   4   4      680.37      630.30     15.35 o 
  -8   4   4     1879.07     1877.56     35.35 o 
  -7   4   4        0.41       -2.59      1.72 o 
  -6   4   4      121.62      108.04      5.14 o 
  -5   4   4     1483.68     1420.63     27.12 o 
  -4   4   4      691.17      688.32     14.65 o 
  -3   4   4     1128.67     1054.81     24.13 o 
  -2   4   4      361.70      374.46      9.44 o 
  -1   4   4       19.09       33.02      3.06 o 
   0   4   4        4.30       11.28      2.68 o 
   1   4   4       13.23       19.12      3.03 o 
   2   4   4     2064.53     2277.49     39.30 o 
   3   4   4     2059.81     2108.12     36.88 o 
   4   4   4       33.51       41.27      3.93 o 
   5   4   4     4933.15     5219.73     86.57 o 
   6   4   4      125.18      112.26      6.01 o 
   7   4   4       11.16        2.82      3.61 o 
   8   4   4      564.42      536.23     14.97 o 
   9   4   4      387.62      418.02     11.71 o 
  10   4   4     1484.37     1490.16     32.65 o 
  11   4   4     1549.48     1593.50     36.50 o 
  12   4   4      751.34      769.49     21.69 o 
  13   4   4       26.28       12.26      5.77 o 
  14   4   4      143.37      118.21      8.98 o 
  15   4   4      277.55      285.48     11.90 o 
  16   4   4      891.80      891.52     23.80 o 
  17   4   4      508.73      574.47     21.25 o 
  18   4   4      116.64      106.24     10.32 o 
  19   4   4        5.38       -2.05      9.08 o 
  20   4   4      275.12      185.26     16.74 o 
  21   4   4       41.32       15.51     10.97 o 
  22   4   4       41.36       36.25     11.89 o 
  23   4   4        6.65       17.55     10.89 o 
  24   4   4       13.09       -1.67     12.87 o 
  25   4   4       12.03       -6.54     13.78 o 
 -28   5   4       37.23       47.47     17.48 o 
 -27   5   4       24.18       29.39     11.01 o 
 -26   5   4        0.04       -3.54      8.03 o 
 -25   5   4       30.67       37.64     12.23 o 
 -24   5   4        2.95        1.99      9.34 o 
 -23   5   4       17.96       11.66     10.88 o 
 -22   5   4        1.29      -10.82      7.21 o 
 -21   5   4       20.30       23.42      9.23 o 
 -20   5   4        6.10       -3.28      8.34 o 
 -19   5   4      543.03      539.73     20.57 o 
 -18   5   4      140.26      150.37     10.94 o 
 -17   5   4       12.89       18.66      6.27 o 
 -16   5   4        1.94       -1.45      4.35 o 
 -15   5   4        0.40       -5.01      3.84 o 
 -14   5   4      230.70      231.75      9.18 o 
 -13   5   4        0.13       -5.31      3.54 o 
 -12   5   4      163.73      151.30      6.76 o 
 -11   5   4        3.01        4.12      3.79 o 
 -10   5   4     1359.67     1411.44     29.75 o 
  -9   5   4      903.51      853.01     17.91 o 
  -8   5   4     1395.80     1437.19     27.37 o 
  -7   5   4       71.43       79.79      3.72 o 
  -6   5   4     1648.83     1799.80     35.69 o 
  -5   5   4       91.66       98.94      4.72 o 
  -4   5   4     2441.85     2348.41     40.06 o 
  -3   5   4     1827.01     1995.54     34.48 o 
  -2   5   4     4194.28     4365.72     76.53 o 
  -1   5   4       84.03       85.09      4.65 o 
   0   5   4      165.70      187.11      8.16 o 
   1   5   4      294.37      340.64      8.85 o 
   2   5   4      721.05      662.81     13.98 o 
   3   5   4      123.22      101.66      4.71 o 
   4   5   4      392.21      368.73     10.11 o 
   5   5   4      464.22      524.13     13.15 o 
   6   5   4      528.86      502.49     14.00 o 
   7   5   4       99.83      144.83      9.02 o 
   8   5   4        0.01       -2.38      4.03 o 
   9   5   4       42.05       35.67      6.12 o 
  10   5   4      345.20      352.42     12.43 o 
  11   5   4      330.66      298.73     11.59 o 
  12   5   4     1754.95     1819.79     42.45 o 
  13   5   4       48.22       32.30      9.76 o 
  14   5   4      356.33      392.66     13.96 o 
  15   5   4      167.79      165.40      9.77 o 
  16   5   4        3.00       17.00      7.60 o 
  17   5   4        6.90       14.06      7.62 o 
  18   5   4       10.71       -3.08      7.19 o 
  19   5   4       23.24       22.30     14.60 o 
  20   5   4      419.61      454.40     28.34 o 
  21   5   4        3.81       -2.23     10.87 o 
  22   5   4        9.42       13.30     12.91 o 
  23   5   4       14.35       -0.63     11.90 o 
  24   5   4       40.48       50.66     15.57 o 
 -27   6   4        2.37      -14.53     11.93 o 
 -26   6   4        6.64       -2.30      8.67 o 
 -25   6   4       45.61       40.18     11.31 o 
 -24   6   4       42.16       64.75     11.48 o 
 -23   6   4       68.24       61.26     10.30 o 
 -22   6   4      123.85      130.95     13.23 o 
 -21   6   4       46.13       55.50      9.96 o 
 -20   6   4       43.35       22.52      9.36 o 
 -19   6   4      177.45      190.32     14.49 o 
 -18   6   4       97.40      111.31     11.67 o 
 -17   6   4       20.03       34.06      9.05 o 
 -16   6   4     1243.22     1153.32     29.31 o 
 -15   6   4      112.07      109.06     10.25 o 
 -14   6   4        7.93       10.17      6.14 o 
 -13   6   4        6.61        3.19      6.74 o 
 -12   6   4      241.40      238.35      8.20 o 
 -11   6   4       17.78       26.07      3.44 o 
 -10   6   4     1246.31     1166.88     34.11 o 
  -9   6   4      980.88     1010.45     34.75 o 
  -8   6   4       11.58       13.25      7.04 o 
  -7   6   4       34.29       45.94      7.89 o 
  -6   6   4     1052.85      947.28     29.95 o 
  -5   6   4      667.20      609.37     21.73 o 
  -4   6   4      484.49      477.22     18.26 o 
  -3   6   4      463.69      429.82     12.89 o 
  -2   6   4      371.43      403.32      9.61 o 
  -1   6   4     1003.82      947.56     18.07 o 
   0   6   4       12.71       11.48      4.26 o 
   1   6   4       48.91       40.74      3.71 o 
   2   6   4      119.96      145.80      5.74 o 
   3   6   4      697.04      674.57     16.65 o 
   4   6   4       87.63       88.45      5.94 o 
   5   6   4      261.03      219.75      8.66 o 
   6   6   4      282.68      275.11     10.06 o 
   7   6   4      247.40      275.22     10.18 o 
   8   6   4      118.95      134.69      7.79 o 
   9   6   4       33.30       17.34      5.32 o 
  10   6   4       67.14       56.45      6.50 o 
  11   6   4      503.14      459.95     16.30 o 
  12   6   4      155.81      162.91      9.61 o 
  13   6   4      117.35      105.76     11.16 o 
  14   6   4      174.60      150.11     11.51 o 
  15   6   4      414.86      405.24     17.58 o 
  16   6   4        8.87        9.87      8.61 o 
  17   6   4        4.84       19.65      8.96 o 
  18   6   4      161.90      175.47     16.57 o 
  19   6   4       90.37       96.00     23.92 o 
  20   6   4       13.14        8.41     11.82 o 
  21   6   4       42.87       61.56     15.09 o 
  22   6   4        6.99       -1.90     12.66 o 
  23   6   4        4.18        6.99     13.48 o 
 -25   7   4        3.07        3.49      8.89 o 
 -24   7   4       14.93       13.47     10.44 o 
 -23   7   4       17.53        7.03      7.09 o 
 -22   7   4        4.51        2.91      8.86 o 
 -21   7   4       43.19       43.12      9.64 o 
 -20   7   4       55.89       63.30      9.93 o 
 -19   7   4      120.57      125.05     12.40 o 
 -18   7   4       52.34       44.31      9.02 o 
 -17   7   4       16.77        9.43      9.37 o 
 -16   7   4      183.75      203.95     17.03 o 
 -15   7   4      115.19      105.10     10.27 o 
 -14   7   4      281.93      256.83     10.95 o 
 -13   7   4       70.89       96.46      8.81 o 
 -12   7   4     1020.29      918.21     26.96 o 
 -11   7   4       71.38       77.13     10.70 o 
 -10   7   4       40.87       38.47     11.28 o 
  -9   7   4      180.13      180.39     12.96 o 
  -8   7   4       13.05       20.95      7.84 o 
  -7   7   4      387.93      355.22     16.90 o 
  -6   7   4      332.74      332.07     17.49 o 
  -5   7   4      626.43      720.25     25.00 o 
  -4   7   4     1122.97     1135.71     34.51 o 
  -3   7   4        5.91       -0.46      5.75 o 
  -2   7   4      103.60      107.11      5.79 o 
  -1   7   4      549.16      551.94     13.46 o 
   0   7   4        8.20       22.91      3.46 o 
   1   7   4      166.91      167.37      9.31 o 
   2   7   4      361.77      311.21      9.99 o 
   3   7   4       11.02        5.86      4.10 o 
   4   7   4      646.69      674.19     16.90 o 
   5   7   4      397.06      392.16     13.88 o 
   6   7   4      208.75      192.47      8.62 o 
   7   7   4      523.76      491.37     14.61 o 
   8   7   4        2.23        1.64      4.86 o 
   9   7   4        0.09        0.38      5.07 o 
  10   7   4     1535.34     1529.87     37.22 o 
  11   7   4     1326.15     1340.22     41.58 o 
  12   7   4       86.78       97.23     12.41 o 
  13   7   4       10.24       18.31      9.61 o 
  14   7   4       39.97       43.28      9.81 o 
  15   7   4       89.99       98.49     11.95 o 
  16   7   4        0.49        3.05      8.67 o 
  17   7   4      141.12      177.24     15.05 o 
  18   7   4        3.08        5.86      9.53 o 
  19   7   4        0.03       -7.30     12.15 o 
  20   7   4        1.08       -4.57     11.00 o 
  21   7   4        9.09        2.42     17.85 o 
 -23   8   4       63.28       62.40     12.53 o 
 -22   8   4       27.10       50.06     11.65 o 
 -21   8   4        0.81       -2.13     14.78 o 
 -20   8   4       10.70       12.90      7.24 o 
 -19   8   4       32.85       56.52     12.57 o 
 -18   8   4        0.83       11.11      9.70 o 
 -17   8   4      116.67       95.29     15.56 o 
 -16   8   4        1.13       10.41     10.59 o 
 -15   8   4       83.47      136.70     16.43 o 
 -14   8   4      379.51      375.24     28.71 o 
 -13   8   4        0.90        0.12     10.13 o 
 -12   8   4      280.65      312.67     21.17 o 
 -11   8   4      234.89      230.42     18.46 o 
 -10   8   4      197.84      166.39     16.00 o 
  -9   8   4      220.29      214.52     17.11 o 
  -8   8   4      478.68      491.95     25.30 o 
  -7   8   4      376.79      402.21     18.89 o 
  -6   8   4      484.39      433.72     19.51 o 
  -5   8   4       80.25       83.04      9.79 o 
  -4   8   4       66.03       50.21      9.95 o 
  -3   8   4      256.69      287.24     14.46 o 
  -2   8   4        8.74        2.87      6.30 o 
  -1   8   4      293.63      275.20      9.54 o 
   0   8   4      169.08      174.88      7.84 o 
   1   8   4      245.00      264.92      8.81 o 
   2   8   4      166.30      156.40      8.18 o 
   3   8   4      151.53      166.49      9.11 o 
   4   8   4       79.64       83.23      7.22 o 
   5   8   4      380.73      331.00     15.55 o 
   6   8   4      133.65      133.52     15.37 o 
   7   8   4        5.76        6.15      6.99 o 
   8   8   4        0.03       -5.97      7.13 o 
   9   8   4      106.52      109.18     12.44 o 
  10   8   4      214.70      205.78     15.76 o 
  11   8   4      380.51      383.57     21.38 o 
  12   8   4       15.44       19.69     10.06 o 
  13   8   4       25.56       31.90     10.63 o 
  14   8   4        7.52        4.59      9.93 o 
  15   8   4       86.85       82.53     13.62 o 
  16   8   4      124.90      131.72     15.24 o 
  17   8   4       37.19       38.15     12.32 o 
  18   8   4        9.41        8.49     11.89 o 
  19   8   4       12.03        5.19     20.66 o 
 -20   9   4        0.28       15.83     16.96 o 
 -19   9   4        3.57        6.26     11.67 o 
 -18   9   4       15.71        9.53     10.06 o 
 -17   9   4        0.76      -15.20     10.14 o 
 -16   9   4       17.00       19.25     12.72 o 
 -15   9   4       32.98       10.79     14.67 o 
 -14   9   4      131.09      123.87     20.59 o 
 -13   9   4       66.81       40.28     17.16 o 
 -12   9   4       89.90       75.34     17.23 o 
 -11   9   4      674.27      559.32     35.70 o 
 -10   9   4       73.89       66.82     16.08 o 
  -9   9   4        9.51        6.98     12.59 o 
  -8   9   4        1.36       -9.41     10.87 o 
  -7   9   4      458.40      412.37     28.50 o 
  -6   9   4       18.10       43.78     13.36 o 
  -5   9   4      612.94      508.33     31.06 o 
  -4   9   4       31.18       28.75     12.44 o 
  -3   9   4       30.61        9.30     12.44 o 
  -2   9   4      190.39      170.47     17.86 o 
  -1   9   4      407.74      393.10     25.59 o 
   0   9   4       92.04      101.76     13.87 o 
   1   9   4      541.47      507.90     28.91 o 
   2   9   4        6.33       14.49      6.46 o 
   3   9   4      107.84       97.19      9.51 o 
   4   9   4       75.41       68.43      8.84 o 
   5   9   4       50.43       49.46     12.72 o 
   6   9   4       30.33       66.54      9.36 o 
   7   9   4      445.96      441.14     21.06 o 
   8   9   4       88.69       84.52     10.71 o 
   9   9   4      248.89      268.78     16.78 o 
  10   9   4      172.79      155.85     13.90 o 
  11   9   4        7.09       -6.74      8.94 o 
  12   9   4       39.73       47.24     11.03 o 
  13   9   4      213.07      185.61     15.97 o 
  14   9   4      111.36      140.06     15.00 o 
  15   9   4      160.73      149.07     15.89 o 
  16   9   4       32.12       32.96     13.06 o 
  17   9   4       41.83       66.08     18.96 o 
 -17  10   4       12.50       17.12     10.93 o 
 -16  10   4       75.32       70.83     20.76 o 
 -15  10   4       58.59       59.97     20.87 o 
 -14  10   4      115.48      121.26     15.16 o 
 -13  10   4      126.30      114.59     16.47 o 
 -12  10   4        9.10       17.12     11.87 o 
 -11  10   4       41.92       58.96     15.95 o 
 -10  10   4       51.16       45.93     16.07 o 
  -9  10   4       54.23       38.18     16.08 o 
  -8  10   4       41.07       19.71     18.10 o 
  -7  10   4       10.77       -1.41     11.95 o 
  -6  10   4        0.18       -1.50     11.27 o 
  -5  10   4      371.98      419.48     28.50 o 
  -4  10   4       51.18       58.90     25.69 o 
  -3  10   4       13.16        3.28     14.19 o 
  -2  10   4        1.20       -4.83     10.02 o 
  -1  10   4      137.14      117.39     14.24 o 
   0  10   4        0.26        6.88      8.90 o 
   1  10   4       58.76       49.39     10.60 o 
   2  10   4        4.20        2.87     20.57 o 
   3  10   4      128.90      114.63     30.72 o 
   4  10   4       65.08       51.72     14.82 o 
   5  10   4        7.37        6.26      9.25 o 
   6  10   4        1.61      -13.96      9.30 o 
   7  10   4       65.89       85.09     24.48 o 
   8  10   4       32.72       55.32     14.13 o 
   9  10   4        2.62        5.46     12.26 o 
  10  10   4      128.34      106.57     18.08 o 
  11  10   4       37.30       42.74     15.59 o 
  12  10   4        6.01       11.87     13.85 o 
  13  10   4        9.72       -0.60     14.47 o 
 -12  11   4       10.49        4.03      8.48 o 
 -11  11   4        2.77        1.21      6.92 o 
 -10  11   4       16.27       -5.74     10.18 o 
  -9  11   4       12.57       22.84      7.57 o 
  -8  11   4       23.73       19.63     21.46 o 
  -7  11   4        4.07       -8.11      5.41 o 
  -6  11   4        9.01       -7.99      5.33 o 
  -5  11   4        0.01      -13.96      9.54 o 
  -4  11   4        7.15      -10.15     26.59 o 
  -3  11   4        0.72       -0.36     23.27 o 
  -2  11   4        0.29       48.42     25.96 o 
  -1  11   4        4.81      -11.77     22.91 o 
   0  11   4        8.68       -5.93     21.83 o 
   1  11   4      190.03      185.06     37.46 o 
   2  11   4        3.65       34.14     24.35 o 
   3  11   4      111.34      124.69     33.42 o 
   4  11   4       13.24       26.32     24.35 o 
   5  11   4        4.21        2.25     20.30 o 
   6  11   4        5.21      -12.04     22.19 o 
   7  11   4       40.66       63.24     26.14 o 
   8  11   4        3.23      -16.17     21.11 o 
   9  11   4        3.86        4.31     23.99 o 
 -31   1   5        1.05        9.42     13.11 o 
 -30   1   5       49.24       62.05     12.71 o 
 -29   1   5       14.90       -0.61     11.92 o 
 -28   1   5       42.20       46.95     10.97 o 
 -27   1   5      268.92      286.00     23.30 o 
 -26   1   5      108.15      108.76     14.42 o 
 -25   1   5       14.17        5.30      7.55 o 
 -24   1   5       28.02        6.31      7.53 o 
 -23   1   5      266.94      245.59     14.68 o 
 -22   1   5        2.17      -11.28      7.52 o 
 -21   1   5      586.41      545.76     27.43 o 
 -20   1   5      162.66      145.02     11.32 o 
 -19   1   5       49.84       46.47      8.48 o 
 -18   1   5      476.23      513.26     21.52 o 
 -17   1   5      681.18      708.85     21.16 o 
 -16   1   5      137.28      121.70      7.72 o 
 -15   1   5       13.70       32.62      5.43 o 
 -14   1   5      376.26      437.88     12.32 o 
 -13   1   5     2631.01     2487.93     50.15 o 
 -12   1   5     1716.07     1846.91     41.04 o 
 -11   1   5       32.27       37.90      4.54 o 
 -10   1   5     3660.36     3824.83     61.02 o 
  -9   1   5     2751.88     2868.76     46.46 o 
  -8   1   5     1430.69     1505.52     25.86 o 
  -7   1   5     2425.85     2382.22     38.81 o 
  -6   1   5      986.96      931.73     17.02 o 
  -5   1   5     3440.44     3390.43     53.72 o 
  -4   1   5      108.06       85.90      4.13 o 
  -3   1   5     1986.17     2022.81     33.13 o 
  -2   1   5     4198.03     4349.65     72.02 o 
  -1   1   5    13029.98    13408.06    228.79 o 
   0   1   5      126.44      155.91      5.64 o 
   1   1   5     4709.59     4825.79     79.76 o 
   2   1   5     5671.76     5621.43     92.54 o 
   3   1   5       10.08       11.73      3.25 o 
   4   1   5      247.46      237.71      8.46 o 
   5   1   5     6240.10     6939.73    122.53 o 
   6   1   5     1457.86     1430.60     49.73 o 
   7   1   5     1544.06     1688.69     43.57 o 
   8   1   5        2.59        2.72      3.89 o 
   9   1   5     1741.66     1847.03     85.31 o 
  10   1   5      182.04      191.30     11.16 o 
  11   1   5        3.77       14.19      6.06 o 
  12   1   5       15.41       16.81      7.38 o 
  13   1   5      303.39      327.58     20.13 o 
  14   1   5      266.32      267.26     13.10 o 
  15   1   5      773.99      765.15     18.81 o 
  16   1   5      167.06      176.87      7.45 o 
  17   1   5      342.13      377.73     13.40 o 
  18   1   5       37.02       36.61     14.96 o 
  19   1   5       54.99       60.15     12.09 o 
  20   1   5        1.13       14.57      9.93 o 
  21   1   5        3.19      -10.68      9.18 o 
  22   1   5       87.31       79.95     14.04 o 
  23   1   5       63.77       74.34     14.85 o 
  24   1   5        0.02       -4.75     11.10 o 
  25   1   5       34.86       36.53     13.59 o 
  26   1   5        0.75       -7.03     11.97 o 
 -30   2   5        0.65        3.11      9.56 o 
 -29   2   5       59.74       51.58     16.44 o 
 -28   2   5       85.91       93.28     13.80 o 
 -27   2   5       48.95       46.09     10.84 o 
 -26   2   5      310.05      273.63     16.47 o 
 -25   2   5        0.00       -4.15      7.39 o 
 -24   2   5        9.79        0.62      8.27 o 
 -23   2   5        8.14       -3.59      6.23 o 
 -22   2   5       24.41       25.78      8.95 o 
 -21   2   5     1565.50     1534.17     42.37 o 
 -20   2   5      432.94      413.78     16.13 o 
 -19   2   5        5.81        3.49      3.63 o 
 -18   2   5       11.16       12.81      7.58 o 
 -17   2   5       31.51       35.56      6.98 o 
 -16   2   5       82.05       86.33      6.94 o 
 -15   2   5      478.65      561.14     15.56 o 
 -14   2   5      100.41       97.32      6.54 o 
 -13   2   5      190.71      237.87      8.95 o 
 -12   2   5       38.08       56.10      4.85 o 
 -11   2   5        2.59       -3.99      3.43 o 
 -10   2   5     3389.60     3665.01     76.24 o 
  -9   2   5     5257.70     5531.63     97.01 o 
  -8   2   5      755.32      875.21     17.56 o 
  -7   2   5      616.32      635.34     13.53 o 
  -6   2   5     1332.24     1358.18     24.81 o 
  -5   2   5     3571.90     3710.62     65.62 o 
  -4   2   5      841.19      889.61     17.17 o 
  -3   2   5       18.73       12.78      2.93 o 
  -2   2   5     3316.17     3351.08     56.21 o 
  -1   2   5      143.27      152.45      5.49 o 
   0   2   5      984.76     1036.77     19.64 o 
   1   2   5     2094.96     2245.55     38.94 o 
   2   2   5      105.50      124.53      5.25 o 
   3   2   5      670.94      629.21     17.36 o 
   4   2   5      761.64      745.80     16.96 o 
   5   2   5        6.81        5.04      3.51 o 
   6   2   5     2443.42     2648.97     61.07 o 
   7   2   5        7.55        7.81      4.18 o 
   8   2   5      156.63      175.50      9.27 o 
   9   2   5      458.67      476.36     21.45 o 
  10   2   5       39.66       37.61      6.89 o 
  11   2   5      264.02      250.54     13.04 o 
  12   2   5       24.72       17.15      4.85 o 
  13   2   5       81.87       81.13      6.82 o 
  14   2   5       26.38       32.92      5.52 o 
  15   2   5        6.80       -3.18      4.80 o 
  16   2   5      722.21      780.37     24.89 o 
  17   2   5      833.80      774.77     32.61 o 
  18   2   5      161.60      170.39     16.25 o 
  19   2   5        0.66        1.47      9.18 o 
  20   2   5       15.83       15.70     10.26 o 
  21   2   5        0.81        3.01     11.36 o 
  22   2   5       42.78       38.01     12.43 o 
  23   2   5      138.19      120.13     16.37 o 
  24   2   5       14.31        1.96     11.06 o 
  25   2   5        9.58       -5.37     11.40 o 
  26   2   5       77.11       66.99     15.43 o 
 -30   3   5       26.31        5.29     10.83 o 
 -29   3   5       18.14       18.76     10.50 o 
 -28   3   5       67.94       94.87     17.97 o 
 -27   3   5      120.95       97.54     13.98 o 
 -26   3   5       23.37       13.45     10.09 o 
 -25   3   5        7.81        5.09      7.50 o 
 -24   3   5        7.79        2.06      6.74 o 
 -23   3   5      147.47      115.57     10.83 o 
 -22   3   5      309.36      340.99     15.32 o 
 -21   3   5       49.56       36.66      7.22 o 
 -20   3   5       29.77       14.95      6.73 o 
 -19   3   5      122.10      113.60      7.75 o 
 -18   3   5      148.79      155.14      8.97 o 
 -17   3   5      110.55      100.46      7.53 o 
 -16   3   5       39.01       35.41      5.83 o 
 -15   3   5       41.05       49.40      6.61 o 
 -14   3   5       44.88       65.59      6.64 o 
 -13   3   5      324.38      288.08     11.23 o 
 -12   3   5      150.26      159.18     10.35 o 
 -11   3   5       42.93       24.90      4.51 o 
 -10   3   5      134.23      145.10      7.00 o 
  -9   3   5     2051.05     2039.17     38.66 o 
  -8   3   5     2472.41     2602.73     47.98 o 
  -7   3   5       35.21       27.76      3.62 o 
  -6   3   5     1715.40     1802.65     34.03 o 
  -5   3   5     2031.69     2113.45     39.14 o 
  -4   3   5        0.37       -3.99      2.66 o 
  -3   3   5      107.18      107.54      5.17 o 
  -2   3   5      125.14      155.46      5.43 o 
  -1   3   5      134.65      133.85      5.01 o 
   0   3   5       81.90       86.21      4.40 o 
   1   3   5      140.26      172.73      6.11 o 
   2   3   5     3762.85     4075.77     68.11 o 
   3   3   5      347.31      383.61      9.84 o 
   4   3   5        5.00        5.44      3.07 o 
   5   3   5       33.10       44.90      4.37 o 
   6   3   5       67.16       92.21      5.64 o 
   7   3   5       61.13       42.02      5.75 o 
   8   3   5       45.53       47.56      6.94 o 
   9   3   5       60.70       48.49      5.72 o 
  10   3   5      476.39      490.09     15.08 o 
  11   3   5      394.60      393.67     14.26 o 
  12   3   5      103.43      113.38     12.49 o 
  13   3   5      163.45      195.77     12.62 o 
  14   3   5      217.63      226.66     12.41 o 
  15   3   5       76.77       70.24      8.65 o 
  16   3   5       42.00       34.72      8.19 o 
  17   3   5      754.03      819.67     26.21 o 
  18   3   5      362.75      339.96     30.32 o 
  19   3   5       51.93       61.42     12.60 o 
  20   3   5       13.02       26.90     11.01 o 
  21   3   5      144.36      145.41     16.41 o 
  22   3   5      131.86      140.20     16.70 o 
  23   3   5       57.05       54.91     13.83 o 
  24   3   5       75.31       63.24     14.53 o 
  25   3   5      167.12      209.13     20.55 o 
 -29   4   5       40.22       20.45     14.97 o 
 -28   4   5        1.48        1.52      9.45 o 
 -27   4   5       24.06       24.24     11.44 o 
 -26   4   5        0.59        2.98     10.43 o 
 -25   4   5        2.70       22.64     12.49 o 
 -24   4   5        7.35        8.64      8.08 o 
 -23   4   5      209.46      176.90     11.70 o 
 -22   4   5       41.63       22.42      6.72 o 
 -21   4   5       67.46       64.98      8.33 o 
 -20   4   5       93.83      113.11      7.53 o 
 -19   4   5      134.38      159.43     11.99 o 
 -18   4   5        0.78       -4.85      5.20 o 
 -17   4   5       77.59       90.87      8.18 o 
 -16   4   5       24.91       33.28      6.48 o 
 -15   4   5       19.72       20.81      5.63 o 
 -14   4   5      430.89      427.84     19.52 o 
 -13   4   5        6.29        8.92      4.96 o 
 -12   4   5        5.91        3.73      4.21 o 
 -11   4   5       74.88       68.65      5.30 o 
 -10   4   5       40.32       45.50      4.51 o 
  -9   4   5      579.38      563.52     17.81 o 
  -8   4   5       45.65       38.93      4.07 o 
  -7   4   5      847.88      945.50     20.89 o 
  -6   4   5      118.22      139.40      5.59 o 
  -5   4   5       64.81      100.48      4.82 o 
  -4   4   5      209.53      193.45      6.60 o 
  -3   4   5       12.72       15.28      3.08 o 
  -2   4   5      172.33      216.38      7.14 o 
  -1   4   5       68.05       54.88      4.10 o 
   0   4   5       69.11       64.23      4.40 o 
   1   4   5       55.26       30.47      3.85 o 
   2   4   5      213.77      189.75      7.86 o 
   3   4   5      489.18      579.84     16.04 o 
   4   4   5        0.13       -4.04      2.70 o 
   5   4   5      251.33      263.41      8.48 o 
   6   4   5      389.07      426.14     13.00 o 
   7   4   5      421.33      432.39     11.96 o 
   8   4   5      439.32      447.10     15.00 o 
   9   4   5       67.13       59.64      6.27 o 
  10   4   5      260.43      207.87      9.75 o 
  11   4   5      270.07      262.15     11.78 o 
  12   4   5       35.26       38.23      7.24 o 
  13   4   5       30.17       29.85      6.61 o 
  14   4   5      303.57      324.89     19.46 o 
  15   4   5        2.73        2.97      6.44 o 
  16   4   5       99.64       99.39     10.02 o 
  17   4   5       27.13       35.24      9.88 o 
  18   4   5        6.34        0.74      6.84 o 
  19   4   5       78.00       73.52     12.55 o 
  20   4   5       30.87       22.92     10.81 o 
  21   4   5       38.63       52.07     12.57 o 
  22   4   5       18.35       16.15     11.22 o 
  23   4   5       24.28       47.58     13.24 o 
  24   4   5        2.89       -4.49     12.74 o 
  25   4   5        3.36       -9.75     13.98 o 
 -28   5   5        0.00       18.96     10.29 o 
 -27   5   5       10.96       14.74      8.37 o 
 -26   5   5       56.40       64.16     14.13 o 
 -25   5   5       43.68       42.57     12.29 o 
 -24   5   5       36.30       25.96     10.21 o 
 -23   5   5        1.82       -0.43      8.32 o 
 -22   5   5        8.17       15.01      9.12 o 
 -21   5   5       38.11       33.28      9.53 o 
 -20   5   5      125.73      131.56      9.71 o 
 -19   5   5        6.44       -6.94      4.62 o 
 -18   5   5      141.66      161.28      9.18 o 
 -17   5   5      277.02      281.33     11.57 o 
 -16   5   5      173.16      171.20      9.89 o 
 -15   5   5       73.92       78.70      7.35 o 
 -14   5   5      116.65      136.25      9.01 o 
 -13   5   5       34.87       42.79      5.70 o 
 -12   5   5      144.23      145.93      6.83 o 
 -11   5   5      893.56      870.85     21.38 o 
 -10   5   5      173.22      223.55     14.85 o 
  -9   5   5      912.04      902.89     20.78 o 
  -8   5   5      260.29      243.45      7.67 o 
  -7   5   5      374.62      343.82      9.21 o 
  -6   5   5      500.47      546.23     12.59 o 
  -5   5   5      921.35      855.94     17.83 o 
  -4   5   5      495.08      530.31     13.47 o 
  -3   5   5      321.42      360.15     10.53 o 
  -2   5   5     3400.44     3683.82     65.66 o 
  -1   5   5     1081.66     1019.26     19.81 o 
   0   5   5      184.02      217.02      7.16 o 
   1   5   5     4442.06     4479.74     74.78 o 
   2   5   5      411.74      405.86     11.28 o 
   3   5   5      277.16      267.46      9.55 o 
   4   5   5     1086.18     1224.60     26.98 o 
   5   5   5      238.37      242.39      9.37 o 
   6   5   5       18.15       24.11      4.99 o 
   7   5   5      468.49      457.33     14.04 o 
   8   5   5       13.21       15.07      5.09 o 
   9   5   5     1167.89     1075.59     25.76 o 
  10   5   5      397.72      395.53     13.71 o 
  11   5   5       37.02       43.09      7.14 o 
  12   5   5      134.67      134.35      9.75 o 
  13   5   5      111.37      112.36      9.51 o 
  14   5   5      374.70      398.60     15.99 o 
  15   5   5      433.96      435.29     18.59 o 
  16   5   5      256.87      318.12     15.98 o 
  17   5   5       75.62       45.89      8.96 o 
  18   5   5        1.07        5.82      7.63 o 
  19   5   5       95.45       90.42     13.55 o 
  20   5   5        1.43       11.91     12.23 o 
  21   5   5       19.19        4.65     11.93 o 
  22   5   5       17.87       31.16     14.19 o 
  23   5   5        6.58       -1.23     12.38 o 
  24   5   5        6.39       -1.60     13.62 o 
 -27   6   5       30.25       21.81     13.90 o 
 -26   6   5       28.46       33.48     13.08 o 
 -25   6   5        3.56       20.05     10.92 o 
 -24   6   5       67.86       62.34     11.19 o 
 -23   6   5       34.88       45.44     13.63 o 
 -22   6   5      241.37      253.41     21.56 o 
 -21   6   5       90.03       80.77     16.10 o 
 -20   6   5      591.25      624.54     35.43 o 
 -19   6   5      123.10      126.97     12.72 o 
 -18   6   5      374.11      348.22     18.20 o 
 -17   6   5      290.87      264.52     15.70 o 
 -16   6   5        0.02       -1.79      6.45 o 
 -15   6   5       94.20       83.13      7.56 o 
 -14   6   5       55.48       58.77      6.22 o 
 -13   6   5      107.77       98.18      6.26 o 
 -12   6   5      994.64     1078.60     22.69 o 
 -11   6   5        0.56       -2.95      3.15 o 
 -10   6   5      126.52      132.39      7.77 o 
  -9   6   5      322.13      370.80     10.61 o 
  -8   6   5      945.07      933.80     23.19 o 
  -7   6   5       51.17       66.18      5.25 o 
  -6   6   5     3829.72     3744.87     77.38 o 
  -5   6   5       21.85        0.74      5.24 o 
  -4   6   5     1431.21     1396.59     26.89 o 
  -3   6   5        0.62       -4.16      2.78 o 
  -2   6   5      170.49      183.63      7.02 o 
  -1   6   5       42.76       40.51      4.44 o 
   0   6   5       72.65       68.69      4.70 o 
   1   6   5       29.80       22.94      3.97 o 
   2   6   5     1395.49     1315.09     28.41 o 
   3   6   5       12.16        1.72      4.40 o 
   4   6   5      274.34      278.91     10.13 o 
   5   6   5       16.37        8.30      6.36 o 
   6   6   5      968.64      884.33     21.68 o 
   7   6   5        3.36        3.87      5.02 o 
   8   6   5     1111.99     1073.67     28.48 o 
   9   6   5       16.25       18.43      6.43 o 
  10   6   5       27.69       39.28      6.66 o 
  11   6   5      312.34      289.76     12.31 o 
  12   6   5      698.84      635.63     22.57 o 
  13   6   5       13.91        9.08      7.49 o 
  14   6   5        0.95       20.05      7.93 o 
  15   6   5      182.56      149.26     11.89 o 
  16   6   5       11.00        1.82      8.57 o 
  17   6   5       34.69       25.70      9.79 o 
  18   6   5       35.27       35.78     10.47 o 
  19   6   5        0.01       -4.07     11.28 o 
  20   6   5        0.05       14.46     12.47 o 
  21   6   5        7.15      -17.58     11.72 o 
  22   6   5        0.32      -13.47     12.20 o 
 -25   7   5       68.52       93.15     20.76 o 
 -24   7   5       10.77      -10.42     10.15 o 
 -23   7   5       80.40       53.83     10.49 o 
 -22   7   5        0.00        6.91     10.35 o 
 -21   7   5        1.91      -11.95      7.97 o 
 -20   7   5       18.14        3.41      8.40 o 
 -19   7   5      168.15      185.22     15.72 o 
 -18   7   5        5.26        3.73      7.46 o 
 -17   7   5      281.82      261.40     27.10 o 
 -16   7   5       42.36       39.19      8.24 o 
 -15   7   5       10.58       12.42      7.22 o 
 -14   7   5      324.81      335.59     13.06 o 
 -13   7   5     4108.26     3948.31    120.35 o 
 -12   7   5       13.86       30.43      6.97 o 
 -11   7   5     1465.58     1368.67     55.42 o 
 -10   7   5      686.59      705.32     27.20 o 
  -9   7   5       17.72       20.41      8.16 o 
  -8   7   5        0.03       -7.10      7.18 o 
  -7   7   5      258.38      267.49     15.06 o 
  -6   7   5      131.53      124.64     12.14 o 
  -5   7   5      593.11      549.61     21.49 o 
  -4   7   5       30.62       29.51      4.69 o 
  -3   7   5        0.58       -5.36      3.58 o 
  -2   7   5        4.88        0.49      3.01 o 
  -1   7   5     1066.14     1058.33     21.61 o 
   0   7   5       23.28       15.04      5.30 o 
   1   7   5     1932.22     1895.68     41.98 o 
   2   7   5        8.16        2.07      4.37 o 
   3   7   5      202.65      178.10      8.21 o 
   4   7   5        2.16        1.51      4.65 o 
   5   7   5      404.25      360.39     12.36 o 
   6   7   5      122.17      123.14      8.76 o 
   7   7   5        0.10       -0.19      5.11 o 
   8   7   5      146.78      169.27     10.27 o 
   9   7   5       89.16       81.15     12.95 o 
  10   7   5        1.17        1.83     12.87 o 
  11   7   5      117.31      141.24     14.48 o 
  12   7   5       12.78       17.11      8.71 o 
  13   7   5        0.29       -6.36      7.96 o 
  14   7   5        1.80        1.93      8.55 o 
  15   7   5       32.48       46.04     10.61 o 
  16   7   5        1.30       -9.05     11.41 o 
  17   7   5       32.94       41.44     10.86 o 
  18   7   5       85.91       83.66     12.63 o 
  19   7   5       23.01        3.99     12.44 o 
  20   7   5        5.79        7.53     12.90 o 
  21   7   5        2.65        0.75     12.85 o 
 -23   8   5        0.12        1.59      7.75 o 
 -22   8   5       40.87       36.96     13.08 o 
 -21   8   5        0.97       -2.95     11.82 o 
 -20   8   5       72.98       65.57     15.37 o 
 -19   8   5       62.63       46.69     14.48 o 
 -18   8   5       55.24       49.79     13.64 o 
 -17   8   5        0.03        8.27     10.83 o 
 -16   8   5       22.60       15.04     11.45 o 
 -15   8   5        5.55      -10.17      9.25 o 
 -14   8   5       16.70        7.68     10.87 o 
 -13   8   5      377.28      372.12     23.41 o 
 -12   8   5       35.84       46.54     12.61 o 
 -11   8   5      464.43      480.19     26.18 o 
 -10   8   5       13.49       18.31     11.16 o 
  -9   8   5       33.02       35.81     11.34 o 
  -8   8   5      480.17      456.72     38.39 o 
  -7   8   5      189.23      176.62     15.55 o 
  -6   8   5     1039.23      999.47     63.27 o 
  -5   8   5      566.57      529.96     21.94 o 
  -4   8   5      209.47      203.50     21.12 o 
  -3   8   5      378.16      321.48     15.88 o 
  -2   8   5        0.43       -6.85      4.57 o 
  -1   8   5      361.38      380.58     14.37 o 
   0   8   5       35.73       40.12      5.08 o 
   1   8   5      224.16      198.36      9.51 o 
   2   8   5       32.79       11.00      7.39 o 
   3   8   5      201.06      185.28     13.41 o 
   4   8   5       25.39       25.32      9.62 o 
   5   8   5       21.50        9.67      8.08 o 
   6   8   5        0.02        5.72      8.07 o 
   7   8   5      218.88      222.88     25.13 o 
   8   8   5      127.15      134.60     14.24 o 
   9   8   5       60.05       56.27     12.92 o 
  10   8   5      199.08      254.14     17.82 o 
  11   8   5      357.72      299.82     24.51 o 
  12   8   5      139.95      135.00     20.50 o 
  13   8   5        0.04        9.25     10.18 o 
  14   8   5       27.44       11.56     10.45 o 
  15   8   5      110.50       98.99     23.10 o 
  16   8   5      240.72      251.51     19.99 o 
  17   8   5        1.86        8.61     10.94 o 
  18   8   5      149.72      147.37     21.84 o 
 -20   9   5       13.09       11.23     14.78 o 
 -19   9   5       27.80       47.95     15.23 o 
 -18   9   5       23.55       23.50     16.22 o 
 -17   9   5       67.31      102.36     20.38 o 
 -16   9   5        8.37       30.51     14.82 o 
 -15   9   5      363.77      401.42     32.05 o 
 -14   9   5       10.36       -1.13     13.46 o 
 -13   9   5       47.13       88.30     22.23 o 
 -12   9   5       91.81       84.20     17.35 o 
 -11   9   5        2.17       10.50     13.33 o 
 -10   9   5       21.42        7.95     13.62 o 
  -9   9   5       79.43       61.05     30.23 o 
  -8   9   5       92.07       79.42     16.95 o 
  -7   9   5      102.85       70.50     25.33 o 
  -6   9   5       20.01       -1.50     11.93 o 
  -5   9   5        2.89        1.65     22.91 o 
  -4   9   5       23.49       18.60     18.01 o 
  -3   9   5      239.27      216.65     20.68 o 
  -2   9   5       78.75       73.29     37.06 o 
  -1   9   5       42.30       52.84     15.68 o 
   0   9   5      472.08      404.69     38.13 o 
   1   9   5       55.34       54.80      7.70 o 
   2   9   5       14.44       18.56      7.39 o 
   3   9   5      462.77      439.82     33.56 o 
   4   9   5       90.72       91.43     10.46 o 
   5   9   5      209.73      203.87     14.51 o 
   6   9   5        2.55        3.79      7.82 o 
   7   9   5       26.77       27.61     11.62 o 
   8   9   5      132.45      141.18     13.72 o 
   9   9   5       49.69       77.51     11.64 o 
  10   9   5        0.03        6.60      9.04 o 
  11   9   5       18.62       17.72     12.93 o 
  12   9   5       59.74       84.13     13.11 o 
  13   9   5        4.41        3.64     10.35 o 
  14   9   5       21.78       37.65     11.62 o 
  15   9   5        0.66      -14.82      9.88 o 
  16   9   5       36.98       23.04     11.66 o 
 -17  10   5       29.78       47.33     15.17 o 
 -16  10   5      129.58      146.17     19.24 o 
 -15  10   5       10.54        2.48     36.97 o 
 -14  10   5       10.33       21.56     16.01 o 
 -13  10   5        2.21       -6.62     14.69 o 
 -12  10   5      173.93      215.06     25.13 o 
 -11  10   5        0.09       -8.36     16.44 o 
 -10  10   5      104.87      150.17     48.38 o 
  -9  10   5       99.85      103.32     18.28 o 
  -8  10   5        6.48        6.16     16.57 o 
  -7  10   5      116.67      132.14     26.64 o 
  -6  10   5      181.30      203.61     22.32 o 
  -5  10   5       18.51       11.71     13.40 o 
  -4  10   5      344.00      362.77     27.04 o 
  -3  10   5       27.94       39.53     14.14 o 
  -2  10   5       94.07       54.40     24.84 o 
  -1  10   5       74.20      101.06     15.58 o 
   0  10   5       26.84        9.18     11.02 o 
   1  10   5       46.97       34.84     12.07 o 
   2  10   5      342.91      377.26     26.46 o 
   3  10   5       23.36       15.16     10.71 o 
   4  10   5      106.39      135.37     17.62 o 
   5  10   5        0.14       -2.71      9.52 o 
   6  10   5       75.66       80.47     14.60 o 
   7  10   5       10.85        2.30     11.03 o 
   8  10   5      289.26      352.38     27.41 o 
   9  10   5       36.33       52.01     15.23 o 
  10  10   5      207.93      251.20     40.92 o 
  11  10   5        1.12       16.81     14.15 o 
  12  10   5        4.82        4.61     13.90 o 
 -12  11   5       11.10        7.04     20.19 o 
 -11  11   5      194.80      206.19     19.82 o 
 -10  11   5        0.88      -12.59     12.43 o 
  -9  11   5        0.07       13.72     21.47 o 
  -8  11   5        1.16       26.20     18.64 o 
  -7  11   5      261.06      277.59     27.49 o 
  -6  11   5       11.51       22.87     14.37 o 
  -5  11   5      236.94      278.28     24.27 o 
  -4  11   5      136.69      115.39     16.81 o 
  -3  11   5        3.51        4.22     24.97 o 
  -2  11   5       11.80      -30.99     20.66 o 
  -1  11   5       72.86       56.78     29.91 o 
   0  11   5      125.24      136.10     34.23 o 
   1  11   5      264.56      281.72     44.11 o 
   2  11   5       21.31        5.30     23.18 o 
   3  11   5       21.54       25.15     23.90 o 
   4  11   5        2.98       21.20     23.81 o 
   5  11   5       13.88       19.22     24.08 o 
   6  11   5        0.79       -5.84     21.29 o 
   7  11   5       43.45      116.61     33.78 o 
 -31   0   6        6.30       10.62     11.46 o 
 -30   0   6       15.72       11.36     10.98 o 
 -29   0   6       84.74      121.03     29.20 o 
 -28   0   6       14.13      -11.60     12.34 o 
 -27   0   6       10.40       19.50     13.58 o 
 -26   0   6      412.41      379.35     33.44 o 
 -25   0   6       27.01       16.92     15.08 o 
 -24   0   6       85.56      106.67     20.22 o 
 -23   0   6       21.65       40.89     22.41 o 
 -22   0   6        2.98       -2.31     12.39 o 
 -21   0   6      137.72      165.08     22.10 o 
 -20   0   6       15.15       17.64     32.92 o 
 -19   0   6      544.70      484.83     31.76 o 
 -18   0   6        8.77       21.89     12.02 o 
 -17   0   6        0.94        5.84     10.38 o 
 -16   0   6     1937.64     1942.41     79.05 o 
 -15   0   6     4387.17     4681.32    137.16 o 
 -14   0   6     4374.30     4249.21    108.51 o 
 -13   0   6     6799.38     6893.95    170.90 o 
 -12   0   6     1178.82     1107.83     38.27 o 
 -11   0   6     3592.67     4033.88     91.68 o 
 -10   0   6     4152.89     4348.47     98.05 o 
  -9   0   6     1972.30     2276.48     59.88 o 
  -8   0   6    17580.06    17714.72    381.37 o 
  -7   0   6     7415.53     7471.67    163.61 o 
  -6   0   6      450.47      394.36     13.45 o 
  -5   0   6       58.32       39.12      5.39 o 
  -4   0   6     6579.97     6807.42    168.18 o 
  -3   0   6     1694.54     1747.01     47.40 o 
  -2   0   6    20869.58    19886.49    488.55 o 
  -1   0   6     4084.35     3847.59    121.20 o 
   0   0   6     1041.47      989.43     29.70 o 
   1   0   6     9262.19     9780.81    239.85 o 
   2   0   6    19303.89    20164.99    663.70 o 
   3   0   6    17863.11    17939.52    435.07 o 
   4   0   6       25.18       14.28      5.92 o 
   5   0   6     1409.08     1659.14     65.45 o 
   6   0   6     3930.26     4335.01    139.84 o 
   7   0   6     8894.20     9515.40    412.52 o 
   8   0   6      612.63      524.17     54.12 o 
   9   0   6      649.09      794.32     55.61 o 
  10   0   6       40.89       50.68     22.59 o 
  11   0   6     1746.02     1728.40     72.70 o 
  12   0   6     1407.06     1496.01     65.65 o 
  13   0   6       97.90       90.69     16.41 o 
  14   0   6      840.19      808.65     43.53 o 
  15   0   6      113.82      149.42     20.26 o 
  16   0   6      139.01      139.92     20.99 o 
  17   0   6      720.76      694.28     42.14 o 
  18   0   6      222.34      235.19     25.86 o 
  19   0   6      299.21      256.24     46.62 o 
  20   0   6      637.93      662.16     43.44 o 
  21   0   6        3.22        3.50      9.51 o 
  22   0   6       22.61       26.48     10.38 o 
  23   0   6        0.29        0.78      9.21 o 
  24   0   6       45.68       52.77     16.02 o 
  25   0   6       52.48       59.64     44.29 o 
 -31   1   6       13.08       14.11      9.39 o 
 -30   1   6        0.23        0.02      6.40 o 
 -29   1   6        5.80        4.23      7.23 o 
 -28   1   6       32.38       51.36     10.59 o 
 -27   1   6       17.38        6.28      9.86 o 
 -26   1   6       87.37       62.50     13.09 o 
 -25   1   6        0.89       -6.95      9.82 o 
 -24   1   6      188.65      203.62     13.38 o 
 -23   1   6      537.83      499.18     20.13 o 
 -22   1   6     1037.64     1075.95     32.53 o 
 -21   1   6      771.53      705.31     24.66 o 
 -20   1   6      756.45      707.33     24.18 o 
 -19   1   6     1115.52     1029.88     30.54 o 
 -18   1   6      436.42      415.35     15.40 o 
 -17   1   6      721.08      716.31     20.88 o 
 -16   1   6      576.54      532.16     15.62 o 
 -15   1   6      797.13      757.45     19.30 o 
 -14   1   6     1556.45     1540.65     32.96 o 
 -13   1   6       18.34       20.95      4.49 o 
 -12   1   6       17.67       24.53      4.76 o 
 -11   1   6      705.34      773.00     16.91 o 
 -10   1   6     1358.19     1266.51     23.06 o 
  -9   1   6     1969.96     1888.32     32.16 o 
  -8   1   6    19939.74    20162.35    306.47 o 
  -7   1   6      144.85      154.54      6.95 o 
  -6   1   6      373.16      363.98      9.02 o 
  -5   1   6      473.78      507.95     11.56 o 
  -4   1   6      284.72      311.45      8.72 o 
  -3   1   6     1426.54     1382.92     25.55 o 
  -2   1   6     6225.56     5987.60    105.08 o 
  -1   1   6     2581.51     2586.55     53.63 o 
   0   1   6      468.29      439.15     10.83 o 
   1   1   6      865.45      953.13     21.02 o 
   2   1   6     5165.40     5432.05     96.50 o 
   3   1   6     1061.05     1095.90     22.17 o 
   4   1   6      101.18       84.52      5.51 o 
   5   1   6      209.63      135.41      6.80 o 
   6   1   6      118.37      101.48      6.02 o 
   7   1   6      213.68      228.56     16.24 o 
   8   1   6      358.33      346.71     26.88 o 
   9   1   6      165.42      164.22     10.66 o 
  10   1   6       69.23       80.38     11.65 o 
  11   1   6        0.57       -1.65      6.49 o 
  12   1   6        1.07        1.07      7.35 o 
  13   1   6     1021.07     1019.70     35.49 o 
  14   1   6     1139.14     1107.04     32.24 o 
  15   1   6       21.50       22.43      7.84 o 
  16   1   6      392.73      402.82     14.32 o 
  17   1   6        1.65       -2.02      4.31 o 
  18   1   6       19.75       27.14      6.61 o 
  19   1   6      186.94      179.30     16.80 o 
  20   1   6       35.06       23.48     11.13 o 
  21   1   6        2.22       -2.79     10.08 o 
  22   1   6        4.57       11.20     13.96 o 
  23   1   6       26.50       29.54     12.31 o 
  24   1   6       53.28       65.76     14.43 o 
  25   1   6       87.56       98.86     18.24 o 
 -30   2   6       47.76       48.33      9.65 o 
 -29   2   6       35.29       26.73      8.49 o 
 -28   2   6        0.52       -7.58      7.64 o 
 -27   2   6       39.83       42.43     10.11 o 
 -26   2   6      201.81      171.35     17.47 o 
 -25   2   6       14.42        0.04      9.63 o 
 -24   2   6       18.00       24.17     14.54 o 
 -23   2   6       19.80       35.04      8.97 o 
 -22   2   6      215.80      178.97     13.09 o 
 -21   2   6      152.81      145.27     11.03 o 
 -20   2   6      206.78      213.56     11.92 o 
 -19   2   6      272.32      215.64     15.28 o 
 -18   2   6       10.82       13.54      4.94 o 
 -17   2   6      339.90      340.41     12.40 o 
 -16   2   6       59.08       75.60      6.81 o 
 -15   2   6      494.73      447.18     13.80 o 
 -14   2   6       86.90       74.47      6.19 o 
 -13   2   6      431.03      451.57     13.25 o 
 -12   2   6     1748.79     1987.72     41.23 o 
 -11   2   6     2805.11     3047.65     53.02 o 
 -10   2   6      279.12      346.31     10.04 o 
  -9   2   6     1125.27      987.00     21.08 o 
  -8   2   6     1365.00     1419.94     29.93 o 
  -7   2   6     1702.56     1667.74     32.13 o 
  -6   2   6     2095.38     2133.41     37.61 o 
  -5   2   6     7901.92     8627.66    140.51 o 
  -4   2   6     1692.44     1750.65     31.38 o 
  -3   2   6     1138.99     1089.29     20.89 o 
  -2   2   6     1542.47     1608.23     29.17 o 
  -1   2   6     9097.97     9603.73    155.98 o 
   0   2   6     4885.48     4924.21     77.25 o 
   1   2   6      446.69      395.60     10.13 o 
   2   2   6      146.36      205.30      7.46 o 
   3   2   6       22.98       38.39      3.93 o 
   4   2   6     6579.66     6928.69    114.17 o 
   5   2   6     9807.00    10487.96    196.30 o 
   6   2   6     2765.87     2745.46     89.96 o 
   7   2   6      673.62      721.82     32.39 o 
   8   2   6       62.66       61.73      6.96 o 
   9   2   6       51.38       38.62      7.05 o 
  10   2   6     1459.07     1531.14     50.13 o 
  11   2   6      106.50      124.91     11.65 o 
  12   2   6       16.46       17.76      8.25 o 
  13   2   6      903.92      836.32     31.07 o 
  14   2   6        0.69        0.69      6.19 o 
  15   2   6       15.42       10.19      6.76 o 
  16   2   6       35.61       15.84      8.33 o 
  17   2   6        3.63       -1.90      6.83 o 
  18   2   6        0.51       -8.43      8.79 o 
  19   2   6       36.19       43.23     12.02 o 
  20   2   6       96.61       91.68     20.50 o 
  21   2   6       89.63       99.63     15.09 o 
  22   2   6        0.73        9.80     11.45 o 
  23   2   6      152.68      149.31     18.32 o 
  24   2   6       17.45       29.65     13.29 o 
  25   2   6      193.68      205.64     21.16 o 
 -30   3   6       29.14       34.21     11.74 o 
 -29   3   6       14.83       13.41     12.89 o 
 -28   3   6        7.91        0.16     11.62 o 
 -27   3   6        0.78      -11.99      7.99 o 
 -26   3   6       43.87       39.86      9.54 o 
 -25   3   6        6.80       24.94      9.23 o 
 -24   3   6       70.90       80.58      9.98 o 
 -23   3   6        3.69       -4.18      9.67 o 
 -22   3   6      333.69      311.22     22.26 o 
 -21   3   6      125.37      129.75     10.53 o 
 -20   3   6       12.73        9.74      7.70 o 
 -19   3   6      959.78      958.29     25.42 o 
 -18   3   6        1.57       -6.69      5.53 o 
 -17   3   6      121.13      140.02      9.66 o 
 -16   3   6       16.72       14.27      5.48 o 
 -15   3   6       21.36       13.78      7.04 o 
 -14   3   6       17.29        7.60      5.09 o 
 -13   3   6        2.73       -5.63      4.36 o 
 -12   3   6        0.04        3.21      4.15 o 
 -11   3   6      550.15      586.33     20.54 o 
 -10   3   6      542.87      423.03     14.80 o 
  -9   3   6       36.69       43.23      4.59 o 
  -8   3   6      253.24      190.31      6.91 o 
  -7   3   6     2092.32     2205.54     38.84 o 
  -6   3   6        3.19       10.61      3.33 o 
  -5   3   6     1248.03     1331.75     24.83 o 
  -4   3   6     3999.57     4151.92     69.49 o 
  -3   3   6      502.91      511.27     14.09 o 
  -2   3   6      539.22      741.71     15.48 o 
  -1   3   6      424.88      519.84     12.04 o 
   0   3   6      354.30      292.10     10.30 o 
   1   3   6      795.51      680.18     14.79 o 
   2   3   6      795.04      758.77     16.17 o 
   3   3   6      868.14      914.83     18.81 o 
   4   3   6      150.97      140.39      7.15 o 
   5   3   6       59.65       90.78      7.03 o 
   6   3   6      367.24      271.94     11.31 o 
   7   3   6      550.47      514.04     16.59 o 
   8   3   6      311.96      277.27     13.16 o 
   9   3   6        0.36       -0.83      4.99 o 
  10   3   6        8.40        7.97      6.03 o 
  11   3   6      149.94      140.75      9.39 o 
  12   3   6      136.60      131.14     10.15 o 
  13   3   6        0.25       -2.13      6.20 o 
  14   3   6       44.47       25.88      9.21 o 
  15   3   6      364.48      381.25     16.70 o 
  16   3   6      677.80      656.40     28.99 o 
  17   3   6       11.17       19.50      7.33 o 
  18   3   6       12.96       18.88     10.34 o 
  19   3   6       45.62       45.15     11.75 o 
  20   3   6        7.11        5.20     10.37 o 
  21   3   6      254.98      267.79     20.59 o 
  22   3   6        1.23        6.20     11.16 o 
  23   3   6        8.79        2.96     11.41 o 
  24   3   6        1.55       19.53     13.02 o 
 -29   4   6       52.59       60.65     14.97 o 
 -28   4   6       14.75       17.47     12.64 o 
 -27   4   6       39.49       36.35     14.73 o 
 -26   4   6       11.49       23.13     12.81 o 
 -25   4   6        1.50       28.35     14.62 o 
 -24   4   6      274.83      253.05     17.24 o 
 -23   4   6       48.69       65.94      9.09 o 
 -22   4   6       57.73       37.59     10.02 o 
 -21   4   6      569.06      590.19     22.19 o 
 -20   4   6       27.13       12.84      6.58 o 
 -19   4   6      309.65      314.02     11.61 o 
 -18   4   6       19.62       15.41      5.58 o 
 -17   4   6      766.65      808.50     25.50 o 
 -16   4   6       16.13       22.54      6.55 o 
 -15   4   6      997.66      945.82     25.54 o 
 -14   4   6      102.25      104.87      7.78 o 
 -13   4   6        1.19        0.16      4.96 o 
 -12   4   6      401.56      388.08     13.58 o 
 -11   4   6      885.81      876.76     20.97 o 
 -10   4   6       54.82       62.26      5.27 o 
  -9   4   6     2145.39     2035.22     41.44 o 
  -8   4   6     2120.12     2437.84     48.45 o 
  -7   4   6      223.09      209.65      7.99 o 
  -6   4   6      226.98      176.08      7.22 o 
  -5   4   6        0.51       -2.33      3.17 o 
  -4   4   6       57.12       54.75      4.58 o 
  -3   4   6       95.74       93.48      5.19 o 
  -2   4   6      185.36      254.96      8.92 o 
  -1   4   6     1374.40     1305.39     27.51 o 
   0   4   6     1769.56     1804.48     40.03 o 
   1   4   6      172.49      179.01      8.22 o 
   2   4   6     1396.12     1609.21     31.28 o 
   3   4   6      145.55      146.57      6.88 o 
   4   4   6      247.65      200.47     10.80 o 
   5   4   6        2.07        1.06      3.95 o 
   6   4   6       39.61       44.61      5.49 o 
   7   4   6       91.57       93.27      7.03 o 
   8   4   6      170.93      155.35      8.67 o 
   9   4   6      734.59      736.79     19.89 o 
  10   4   6       66.32       79.12      7.96 o 
  11   4   6       15.16       21.23      6.46 o 
  12   4   6        1.00       14.42      6.36 o 
  13   4   6      204.65      197.90     11.49 o 
  14   4   6      273.89      262.44     14.26 o 
  15   4   6      222.82      204.01     13.08 o 
  16   4   6       24.18       23.16      8.32 o 
  17   4   6       19.05       10.86      7.57 o 
  18   4   6      212.08      195.97     17.07 o 
  19   4   6        2.44       13.09     10.46 o 
  20   4   6      178.32      202.69     18.58 o 
  21   4   6        8.13       11.15     10.98 o 
  22   4   6       58.85       75.61     14.77 o 
  23   4   6       34.93       46.93     16.01 o 
  24   4   6        7.50       -3.51     13.91 o 
 -28   5   6       86.91      132.66     18.20 o 
 -27   5   6        0.05       -5.81     10.74 o 
 -26   5   6        0.02        1.39     12.25 o 
 -25   5   6       32.31       30.19     13.82 o 
 -24   5   6      100.47      127.78     16.80 o 
 -23   5   6       82.07       78.90     11.96 o 
 -22   5   6       83.21      134.68     13.48 o 
 -21   5   6       16.04       15.71      9.25 o 
 -20   5   6      362.67      322.54     18.41 o 
 -19   5   6      233.96      240.37     13.93 o 
 -18   5   6       65.64       57.28      8.90 o 
 -17   5   6      362.75      380.09     15.03 o 
 -16   5   6     1099.78     1026.31     27.20 o 
 -15   5   6      558.15      527.64     17.33 o 
 -14   5   6     1481.54     1449.16     34.66 o 
 -13   5   6       91.87      110.71      8.54 o 
 -12   5   6      227.27      229.95     12.69 o 
 -11   5   6      447.87      470.52     12.94 o 
 -10   5   6     1242.99     1325.51     35.67 o 
  -9   5   6      105.31      115.50      6.04 o 
  -8   5   6       10.38        3.16      3.71 o 
  -7   5   6     1105.90     1151.59     44.92 o 
  -6   5   6     1462.94     1488.88     37.32 o 
  -5   5   6      284.09      286.99      9.22 o 
  -4   5   6      767.95      796.39     18.41 o 
  -3   5   6        2.31       -0.67      3.39 o 
  -2   5   6      430.11      471.34     12.25 o 
  -1   5   6      838.27      780.47     17.55 o 
   0   5   6     1381.95     1356.84     31.88 o 
   1   5   6      801.37      836.64     20.09 o 
   2   5   6        7.47       12.58      4.32 o 
   3   5   6      444.92      498.09     14.43 o 
   4   5   6       31.98       20.50      5.01 o 
   5   5   6       37.44       28.82      5.82 o 
   6   5   6      878.88      864.53     22.32 o 
   7   5   6      921.50      916.47     39.40 o 
   8   5   6      233.60      226.56     10.40 o 
   9   5   6      643.03      636.14     18.53 o 
  10   5   6      400.88      405.07     15.46 o 
  11   5   6      432.35      412.44     15.98 o 
  12   5   6      639.86      664.45     24.47 o 
  13   5   6      376.38      343.92     16.63 o 
  14   5   6      707.83      785.94     26.36 o 
  15   5   6      362.04      368.84     17.40 o 
  16   5   6        8.58        3.09      7.59 o 
  17   5   6       27.74       34.61      9.27 o 
  18   5   6        0.01       -6.12      9.40 o 
  19   5   6       55.74       58.44     15.14 o 
  20   5   6       34.49       21.63     13.87 o 
  21   5   6        2.80        3.14     13.03 o 
  22   5   6       36.66       24.06     15.27 o 
  23   5   6        5.60       -0.08     13.47 o 
 -27   6   6       21.80       18.15     12.26 o 
 -26   6   6       20.95        9.22     11.18 o 
 -25   6   6       37.63       15.64     12.49 o 
 -24   6   6        4.10       -1.41      9.32 o 
 -23   6   6        0.84      -12.25      8.17 o 
 -22   6   6       25.74        9.22      9.41 o 
 -21   6   6      187.82      213.30     15.90 o 
 -20   6   6       78.47       69.23     11.61 o 
 -19   6   6      124.97      106.33     16.90 o 
 -18   6   6       79.70       68.00     10.61 o 
 -17   6   6       90.51       76.31     10.60 o 
 -16   6   6       90.90       59.36     13.67 o 
 -15   6   6      214.10      214.98     14.58 o 
 -14   6   6      450.31      470.53     17.51 o 
 -13   6   6     1461.54     1373.27     36.33 o 
 -12   6   6       66.32       52.94      5.77 o 
 -11   6   6      220.46      261.81      9.07 o 
 -10   6   6      378.20      348.90     10.22 o 
  -9   6   6      307.06      286.14     12.32 o 
  -8   6   6      762.86      762.72     17.09 o 
  -7   6   6     3315.79     3303.92     59.71 o 
  -6   6   6       63.79       65.26      4.83 o 
  -5   6   6       90.59       91.92      6.39 o 
  -4   6   6       19.81       27.74      4.14 o 
  -3   6   6      361.69      366.77     11.45 o 
  -2   6   6      223.70      202.58      7.75 o 
  -1   6   6      592.82      621.08     19.11 o 
   0   6   6      387.10      397.30     12.42 o 
   1   6   6     1843.13     1935.84     40.03 o 
   2   6   6      803.38      791.81     19.88 o 
   3   6   6       77.61       86.42      6.74 o 
   4   6   6      398.44      379.49     14.91 o 
   5   6   6      325.22      334.61     12.04 o 
   6   6   6     1199.00     1197.92     33.11 o 
   7   6   6      132.33      156.01     10.50 o 
   8   6   6       40.01       39.31      6.79 o 
   9   6   6       10.22        9.63      6.14 o 
  10   6   6        6.88       16.24      6.51 o 
  11   6   6       36.56       19.89      7.95 o 
  12   6   6      761.92      763.61     25.81 o 
  13   6   6        0.97       11.44      7.62 o 
  14   6   6        0.04       -7.54      7.01 o 
  15   6   6        0.03       -4.89      8.51 o 
  16   6   6      299.30      310.33     26.39 o 
  17   6   6       30.06        7.23      9.84 o 
  18   6   6      177.22      189.45     20.28 o 
  19   6   6       28.35       35.93     14.19 o 
  20   6   6       39.92       44.82     15.40 o 
  21   6   6        3.67       20.40     14.66 o 
 -25   7   6        4.60       -0.17     14.30 o 
 -24   7   6        2.48        1.21      9.18 o 
 -23   7   6      101.29      110.19     13.45 o 
 -22   7   6        2.23      -12.17      8.11 o 
 -21   7   6       17.66        5.45      8.87 o 
 -20   7   6       10.53        3.72      8.15 o 
 -19   7   6       53.47       42.66     13.02 o 
 -18   7   6       16.05        5.56      7.79 o 
 -17   7   6      240.12      235.18     14.81 o 
 -16   7   6       39.21       14.09      7.52 o 
 -15   7   6      247.92      247.97     16.86 o 
 -14   7   6      227.45      232.52     21.45 o 
 -13   7   6       40.91       23.27     17.22 o 
 -12   7   6        5.26      -17.56     12.02 o 
 -11   7   6      838.21      881.25     26.80 o 
 -10   7   6      915.00      910.00     27.06 o 
  -9   7   6     1858.01     1890.88     47.69 o 
  -8   7   6       21.10       14.43      6.17 o 
  -7   7   6       71.38       61.04      5.36 o 
  -6   7   6     1160.11     1186.77     28.56 o 
  -5   7   6      569.44      555.84     17.34 o 
  -4   7   6      374.29      419.31     11.03 o 
  -3   7   6     3428.73     3376.76     60.97 o 
  -2   7   6      372.35      351.02     10.41 o 
  -1   7   6     1037.75      985.12     25.06 o 
   0   7   6      599.75      570.80     15.66 o 
   1   7   6      383.93      373.06     12.38 o 
   2   7   6       86.72       92.51      7.04 o 
   3   7   6     1608.38     1576.76     34.22 o 
   4   7   6       33.57       37.26      6.19 o 
   5   7   6     1091.24     1127.97     26.57 o 
   6   7   6      406.44      429.05     14.62 o 
   7   7   6      140.43      147.16     11.09 o 
   8   7   6      950.52      903.72     27.86 o 
   9   7   6      739.04      673.57     23.39 o 
  10   7   6       56.17       56.99     11.58 o 
  11   7   6       33.41       24.13      9.11 o 
  12   7   6      170.01      189.61     14.75 o 
  13   7   6       12.59       30.62      9.73 o 
  14   7   6      100.74      119.97     13.02 o 
  15   7   6        5.57       -2.71      8.43 o 
  16   7   6        0.72        6.28      9.46 o 
  17   7   6        4.51        4.70      9.32 o 
  18   7   6        0.55        4.55     19.87 o 
  19   7   6       15.64        8.44     12.19 o 
  20   7   6       19.09       19.87     16.85 o 
 -23   8   6       30.12       31.80     15.16 o 
 -22   8   6        2.40        6.90     12.86 o 
 -21   8   6        2.24       -2.10     11.32 o 
 -20   8   6        0.23       -1.29     11.06 o 
 -19   8   6        6.47       -7.59     10.76 o 
 -18   8   6      116.87      132.28     17.41 o 
 -17   8   6       15.39       41.40     12.89 o 
 -16   8   6      233.75      208.01     34.14 o 
 -15   8   6      165.16      218.34     19.77 o 
 -14   8   6       84.13       97.53     15.00 o 
 -13   8   6      265.88      322.34     31.21 o 
 -12   8   6      155.88      141.42     18.80 o 
 -11   8   6        7.72        2.63     10.51 o 
 -10   8   6        3.52       -0.78     10.05 o 
  -9   8   6      605.87      533.80     27.25 o 
  -8   8   6        3.07        9.89      9.93 o 
  -7   8   6       96.07       86.23     13.32 o 
  -6   8   6      280.28      301.08     19.76 o 
  -5   8   6        4.99       20.92     10.06 o 
  -4   8   6       47.17       32.29     10.70 o 
  -3   8   6        3.31       -5.92      8.44 o 
  -2   8   6       17.54       11.70      5.21 o 
  -1   8   6       28.80       13.57      9.38 o 
   0   8   6      241.84      200.48     10.08 o 
   1   8   6       21.37       20.75      7.20 o 
   2   8   6      171.55      150.91     13.05 o 
   3   8   6       68.84       79.10     10.70 o 
   4   8   6      145.66      132.73     18.77 o 
   5   8   6       12.32        8.28     10.52 o 
   6   8   6       12.18       -1.15     10.70 o 
   7   8   6        9.51       11.04      9.12 o 
   8   8   6       63.21       39.77     11.94 o 
   9   8   6       10.29       19.89     10.06 o 
  10   8   6        0.20      -10.87     10.33 o 
  11   8   6       72.65       65.99     14.45 o 
  12   8   6       19.42       17.29     10.89 o 
  13   8   6        5.08        5.92     10.28 o 
  14   8   6        4.36       -1.57     10.61 o 
  15   8   6       35.70       40.04     13.86 o 
  16   8   6       31.36       21.63     11.90 o 
  17   8   6        5.80       18.72     15.34 o 
 -20   9   6        0.33      -17.30     15.14 o 
 -19   9   6       17.17       28.08     29.47 o 
 -18   9   6        0.30        6.71     24.39 o 
 -17   9   6       12.58       25.69     16.28 o 
 -16   9   6       46.94       53.89     17.10 o 
 -15   9   6      110.29       70.92     21.29 o 
 -14   9   6       52.32       96.58     19.00 o 
 -13   9   6       81.49       88.43     19.71 o 
 -12   9   6       43.29       38.53     23.90 o 
 -11   9   6        0.38       -0.46     13.11 o 
 -10   9   6      129.65      119.15     29.69 o 
  -9   9   6       52.83       52.85     16.21 o 
  -8   9   6        8.84        0.13     12.87 o 
  -7   9   6       27.41        7.83     13.19 o 
  -6   9   6       19.32        1.09     12.39 o 
  -5   9   6        3.83        1.44     13.52 o 
  -4   9   6       86.55      120.65     17.21 o 
  -3   9   6       32.84       26.92     12.74 o 
  -2   9   6       42.46       34.54     13.04 o 
  -1   9   6        0.56        0.94     15.18 o 
   0   9   6      120.50      152.76     22.73 o 
   1   9   6       10.72       13.73      9.02 o 
   2   9   6      389.59      338.05     18.42 o 
   3   9   6       16.61       12.46      8.20 o 
   4   9   6       49.15       56.37     10.23 o 
   5   9   6        6.60       -6.77      7.85 o 
   6   9   6        0.55       -3.96      8.00 o 
   7   9   6       36.82       34.53     10.20 o 
   8   9   6      142.50      159.96     14.94 o 
   9   9   6        4.84       20.39     10.23 o 
  10   9   6      336.37      340.72     21.55 o 
  11   9   6       28.85       33.41     11.54 o 
  12   9   6      130.12      150.26     16.20 o 
  13   9   6       46.76       26.06     11.82 o 
  14   9   6       15.87        7.26     11.20 o 
  15   9   6        0.00      -14.61      9.74 o 
 -16  10   6        2.14       -1.61     14.88 o 
 -15  10   6       46.52       18.46     16.51 o 
 -14  10   6       48.69       73.57     18.73 o 
 -13  10   6       31.86       32.49     21.74 o 
 -12  10   6       52.30       41.12     16.15 o 
 -11  10   6       19.69       35.02     14.80 o 
 -10  10   6        6.70       34.39     23.54 o 
  -9  10   6        1.34        2.68     14.24 o 
  -8  10   6       93.18      107.51     19.50 o 
  -7  10   6       67.50       63.52     17.28 o 
  -6  10   6      104.31      101.81     18.78 o 
  -5  10   6       68.15       55.48     16.73 o 
  -4  10   6        4.62       -1.01     12.64 o 
  -3  10   6       51.72       42.86     14.76 o 
  -2  10   6       50.72       65.57     15.97 o 
  -1  10   6       22.00       26.21     13.55 o 
   0  10   6       66.82       67.42     15.02 o 
   1  10   6        1.70        7.22     23.76 o 
   2  10   6       65.39      103.93     20.21 o 
   3  10   6        7.67       13.35     11.87 o 
   4  10   6       44.50       36.80      9.36 o 
   5  10   6        5.86       12.99      8.61 o 
   6  10   6      160.46      164.27     14.42 o 
   7  10   6       12.94        5.92     11.99 o 
   8  10   6       67.88       90.44     38.81 o 
   9  10   6        6.34       30.87     14.36 o 
  10  10   6       31.75       39.34     16.03 o 
  11  10   6       11.42       -0.72     13.61 o 
 -11  11   6       16.24       19.26     14.94 o 
 -10  11   6       42.35       42.63     16.42 o 
  -9  11   6       92.22       85.50     18.52 o 
  -8  11   6        4.73       -6.06     13.22 o 
  -7  11   6        0.39       24.28     12.92 o 
  -6  11   6       89.12      127.99     19.14 o 
  -5  11   6       62.16       59.62     16.66 o 
  -4  11   6      243.61      285.22     25.89 o 
  -3  11   6        5.82        1.67     13.19 o 
  -2  11   6       92.75      112.65     32.97 o 
  -1  11   6        6.99       -8.44     23.00 o 
   0  11   6       17.24       32.52     28.12 o 
   1  11   6        0.05       19.40     23.99 o 
   2  11   6       96.98      131.16     34.14 o 
   3  11   6       25.71        8.26     23.54 o 
   4  11   6       24.81       39.71     27.94 o 
   5  11   6       32.32       13.48     24.35 o 
 -31   1   7        0.25       -5.16      7.07 o 
 -30   1   7       11.02       13.54      9.87 o 
 -29   1   7      193.52      197.35     17.44 o 
 -28   1   7       60.53       57.85     13.99 o 
 -27   1   7        2.46        1.30     10.73 o 
 -26   1   7       67.75       65.03     19.22 o 
 -25   1   7       21.22        7.30     11.36 o 
 -24   1   7       71.95       54.97     11.80 o 
 -23   1   7        1.67       -1.49      9.21 o 
 -22   1   7       10.32       -5.45      9.13 o 
 -21   1   7       89.40       84.29     10.59 o 
 -20   1   7        5.73        7.62      7.94 o 
 -19   1   7       34.40       27.42      7.38 o 
 -18   1   7        0.95       11.53      6.63 o 
 -17   1   7      122.01      120.73      8.37 o 
 -16   1   7      962.25      999.93     24.15 o 
 -15   1   7      101.70      102.82      7.50 o 
 -14   1   7       72.18       80.45      6.77 o 
 -13   1   7       54.76       64.09      6.23 o 
 -12   1   7      710.53      702.39     15.78 o 
 -11   1   7      865.04      880.12     19.73 o 
 -10   1   7      391.33      454.24     11.80 o 
  -9   1   7     1385.87     1704.27     29.87 o 
  -8   1   7     8120.69     8443.75    147.92 o 
  -7   1   7      705.69      683.97     16.15 o 
  -6   1   7     1635.89     1592.68     29.51 o 
  -5   1   7      280.97      260.60      9.41 o 
  -4   1   7     3705.16     4037.68     68.20 o 
  -3   1   7        0.63       -3.56      3.17 o 
  -2   1   7      411.14      487.20     14.95 o 
  -1   1   7     1031.32     1122.49     23.56 o 
   0   1   7     5700.79     5822.79    104.68 o 
   1   1   7      278.47      300.52      9.22 o 
   2   1   7     1356.48     1354.33     36.16 o 
   3   1   7     2309.00     2547.86     55.63 o 
   4   1   7      461.96      610.07     15.73 o 
   5   1   7      504.70      434.75     15.70 o 
   6   1   7        0.00       -1.33      5.95 o 
   7   1   7      465.25      390.30     16.29 o 
   8   1   7        8.15        9.42      6.86 o 
   9   1   7      720.87      690.22     26.24 o 
  10   1   7       17.70       11.33      7.67 o 
  11   1   7      354.72      320.67     14.99 o 
  12   1   7      359.69      366.48     20.60 o 
  13   1   7       59.92       70.86      9.53 o 
  14   1   7        5.36        8.99      7.71 o 
  15   1   7       31.31       33.18      8.62 o 
  16   1   7        2.91       -1.86      7.36 o 
  17   1   7      161.02      149.60     11.35 o 
  18   1   7      196.98      170.33     12.68 o 
  19   1   7        0.31       -0.17      9.98 o 
  20   1   7      153.74      172.84     17.96 o 
  21   1   7      146.10      157.13     17.97 o 
  22   1   7       52.31       47.62     13.69 o 
  23   1   7       43.35       50.31     16.49 o 
  24   1   7        0.90       -8.22     15.97 o 
 -30   2   7        6.32       12.09      7.22 o 
 -29   2   7       41.18       62.15     13.09 o 
 -28   2   7        1.05       13.59     10.40 o 
 -27   2   7        7.57        4.71     12.38 o 
 -26   2   7      156.92      145.34     16.77 o 
 -25   2   7       21.84       27.45     10.74 o 
 -24   2   7       24.13       34.50     11.11 o 
 -23   2   7       43.86       45.19      9.64 o 
 -22   2   7      279.96      266.17     15.22 o 
 -21   2   7      495.54      498.59     18.50 o 
 -20   2   7      170.93      150.63     10.88 o 
 -19   2   7       10.94       11.76      6.57 o 
 -18   2   7      604.51      631.85     20.27 o 
 -17   2   7        1.00        6.72      5.26 o 
 -16   2   7       45.75       52.84      6.89 o 
 -15   2   7      434.52      475.39     14.52 o 
 -14   2   7      470.96      502.69     14.68 o 
 -13   2   7      614.21      705.10     18.13 o 
 -12   2   7     2786.67     2856.46     61.44 o 
 -11   2   7     4932.79     5285.54    108.45 o 
 -10   2   7       79.10       84.04      6.00 o 
  -9   2   7      504.97      522.94     17.32 o 
  -8   2   7       31.73       45.63      4.66 o 
  -7   2   7     1524.97     1957.63     46.55 o 
  -6   2   7     6209.62     6697.76    121.38 o 
  -5   2   7     5391.71     6240.06    103.10 o 
  -4   2   7     4362.39     4824.29     76.21 o 
  -3   2   7       30.63       13.97      3.63 o 
  -2   2   7      201.22      206.34      7.12 o 
  -1   2   7     4025.24     4353.06     77.62 o 
   0   2   7     4539.53     4862.07     81.51 o 
   1   2   7     2700.50     3040.32     66.61 o 
   2   2   7     1120.32     1211.22     26.28 o 
   3   2   7      808.25      918.60     21.70 o 
   4   2   7     2352.41     2463.06     49.60 o 
   5   2   7     2680.55     2618.94     52.61 o 
   6   2   7      178.11      164.94     10.18 o 
   7   2   7     1068.35     1083.61     25.28 o 
   8   2   7        1.47        7.54      6.05 o 
   9   2   7        4.86       11.74      7.18 o 
  10   2   7       78.05       62.23     10.76 o 
  11   2   7        1.46        8.10      7.70 o 
  12   2   7      409.91      370.18     23.50 o 
  13   2   7       53.47       40.77     10.43 o 
  14   2   7     1031.65      984.65     36.14 o 
  15   2   7      166.14      153.97     11.64 o 
  16   2   7       64.47       83.48      9.33 o 
  17   2   7      131.88      133.27     17.03 o 
  18   2   7       44.84       47.44     11.86 o 
  19   2   7        5.79        1.91      9.78 o 
  20   2   7       53.07       36.54     12.23 o 
  21   2   7       24.04       -3.00     10.90 o 
  22   2   7        1.93       -1.74     12.24 o 
  23   2   7        3.73        8.21     12.23 o 
  24   2   7        0.33        1.44     12.21 o 
 -30   3   7        7.79        0.29     12.88 o 
 -29   3   7       28.42       16.82     14.62 o 
 -28   3   7       84.02       60.50     16.22 o 
 -27   3   7       35.41       49.38     11.13 o 
 -26   3   7       55.84       80.65     19.09 o 
 -25   3   7       50.99       62.29     13.16 o 
 -24   3   7      113.02      102.66     13.89 o 
 -23   3   7       11.02        8.18      9.40 o 
 -22   3   7      369.99      332.79     19.96 o 
 -21   3   7       62.49       64.87     10.19 o 
 -20   3   7      139.71      151.07      9.91 o 
 -19   3   7       45.21       44.22      8.93 o 
 -18   3   7       86.36       87.72      7.96 o 
 -17   3   7      271.06      286.53     11.55 o 
 -16   3   7      415.26      392.52     13.38 o 
 -15   3   7       42.08       46.02      6.92 o 
 -14   3   7        0.01        2.03      5.04 o 
 -13   3   7      152.55      139.44      8.51 o 
 -12   3   7      169.12      179.85      9.13 o 
 -11   3   7      101.38      117.45      7.60 o 
 -10   3   7      212.59      156.09      7.82 o 
  -9   3   7     1234.57     1208.77     25.11 o 
  -8   3   7     1107.11     1243.55     25.60 o 
  -7   3   7     1388.63     1626.52     33.89 o 
  -6   3   7      160.52      246.63      8.54 o 
  -5   3   7      938.32     1143.26     25.99 o 
  -4   3   7     5408.17     6499.54    107.33 o 
  -3   3   7      500.24      595.46     14.31 o 
  -2   3   7     3235.47     3394.74     58.16 o 
  -1   3   7      146.73      188.24      7.62 o 
   0   3   7     3816.25     4287.62     90.12 o 
   1   3   7     1258.09     1536.61     30.73 o 
   2   3   7      798.08      689.63     17.73 o 
   3   3   7       64.69       69.42      6.67 o 
   4   3   7     1063.73     1122.06     39.46 o 
   5   3   7     1324.04     1488.02     43.42 o 
   6   3   7      141.36      147.17     12.19 o 
   7   3   7      345.17      380.09     19.27 o 
   8   3   7       85.75       83.59      9.02 o 
   9   3   7        3.61        1.58      6.25 o 
  10   3   7      267.29      285.84     16.59 o 
  11   3   7      136.84      149.08     13.26 o 
  12   3   7      150.07      149.52     13.71 o 
  13   3   7      260.53      280.30     20.61 o 
  14   3   7       64.01       60.99      9.24 o 
  15   3   7      231.71      232.15     13.93 o 
  16   3   7     1017.05     1064.39     47.26 o 
  17   3   7       15.48       24.71      7.83 o 
  18   3   7       30.55       50.91     16.42 o 
  19   3   7       31.43       16.90     12.17 o 
  20   3   7        0.19      -12.09      9.87 o 
  21   3   7       95.93       92.71     22.16 o 
  22   3   7       16.81        9.85     11.72 o 
  23   3   7       11.38        4.93     11.85 o 
 -29   4   7       11.51       11.06     14.96 o 
 -28   4   7        6.81        8.25     13.38 o 
 -27   4   7      134.19      139.36     19.57 o 
 -26   4   7       10.31       11.44     12.72 o 
 -25   4   7       78.90       92.49     12.87 o 
 -24   4   7       92.50       87.39     12.65 o 
 -23   4   7        4.53       14.81      8.22 o 
 -22   4   7       62.19       53.42      9.89 o 
 -21   4   7        0.02       -6.06      7.11 o 
 -20   4   7       97.21       87.42     11.86 o 
 -19   4   7      810.90      809.64     28.67 o 
 -18   4   7       16.06       14.28      7.14 o 
 -17   4   7      150.28      175.22     10.62 o 
 -16   4   7       65.87       73.18      8.14 o 
 -15   4   7       34.73       39.86      6.83 o 
 -14   4   7       75.87       76.93      7.62 o 
 -13   4   7      533.68      547.35     17.25 o 
 -12   4   7      157.85      160.76      9.78 o 
 -11   4   7        2.70        2.54      4.71 o 
 -10   4   7      130.48      154.57      7.79 o 
  -9   4   7        9.87        7.40      3.89 o 
  -8   4   7        5.23        8.83      3.81 o 
  -7   4   7       46.42       53.41      5.35 o 
  -6   4   7       79.01       84.87      5.51 o 
  -5   4   7     5058.49     5202.11     91.84 o 
  -4   4   7      513.49      536.82     13.53 o 
  -3   4   7       48.62       26.54      4.29 o 
  -2   4   7      112.80       82.44      5.41 o 
  -1   4   7      904.74     1059.46     22.37 o 
   0   4   7      398.06      402.20     12.27 o 
   1   4   7      539.91      552.52     15.03 o 
   2   4   7     1049.44     1054.10     26.20 o 
   3   4   7       37.69       47.01      5.53 o 
   4   4   7        0.14       -6.02      4.01 o 
   5   4   7        4.44        5.25      4.80 o 
   6   4   7      181.54      220.49     11.00 o 
   7   4   7      274.69      292.99     12.84 o 
   8   4   7      287.88      328.12     16.20 o 
   9   4   7      717.45      692.01     21.25 o 
  10   4   7       23.13       16.18      6.63 o 
  11   4   7      217.19      204.24     12.85 o 
  12   4   7        6.09       -7.71      6.95 o 
  13   4   7      134.13      110.34     13.19 o 
  14   4   7       78.29       85.94     10.12 o 
  15   4   7        8.94       10.89      7.55 o 
  16   4   7        5.23       -5.04      6.83 o 
  17   4   7       32.06       27.56      8.27 o 
  18   4   7       35.36       43.41     12.06 o 
  19   4   7        0.42      -14.37      9.58 o 
  20   4   7        0.48      -10.20     10.24 o 
  21   4   7       41.02       26.41     12.50 o 
  22   4   7       19.67       30.50     15.10 o 
  23   4   7       81.99      127.31     21.06 o 
 -28   5   7       85.44       87.83     17.81 o 
 -27   5   7       18.63       17.37     13.70 o 
 -26   5   7       41.75        4.53     12.56 o 
 -25   5   7       44.94       39.96     11.85 o 
 -24   5   7       18.70       22.80     17.68 o 
 -23   5   7        2.82       -2.63      8.70 o 
 -22   5   7      406.17      385.25     21.18 o 
 -21   5   7      208.14      202.88     15.87 o 
 -20   5   7       95.05       92.46     12.26 o 
 -19   5   7        0.08       -3.11      6.55 o 
 -18   5   7      165.24      181.92     11.32 o 
 -17   5   7       33.43       37.41      7.12 o 
 -16   5   7     2482.52     2547.41     52.42 o 
 -15   5   7       76.53       79.93      8.05 o 
 -14   5   7       24.53       15.83      6.12 o 
 -13   5   7       79.66       81.12      8.02 o 
 -12   5   7     2625.25     2723.17     64.96 o 
 -11   5   7       53.30       72.73      7.58 o 
 -10   5   7     3056.20     3110.20     66.83 o 
  -9   5   7      879.60      859.71     22.34 o 
  -8   5   7        1.01       -5.18      4.05 o 
  -7   5   7      676.98      753.64     18.47 o 
  -6   5   7      878.66      904.91     23.91 o 
  -5   5   7      330.95      367.35     11.57 o 
  -4   5   7     4073.85     4182.89     80.30 o 
  -3   5   7      586.24      605.25     16.02 o 
  -2   5   7      147.66      140.42      7.91 o 
  -1   5   7       76.05       80.79      7.65 o 
   0   5   7      686.47      758.94     20.64 o 
   1   5   7       32.44       38.13      6.77 o 
   2   5   7     3120.15     3183.51     89.96 o 
   3   5   7       30.91       28.47      5.70 o 
   4   5   7      856.51      884.71     31.07 o 
   5   5   7     1563.97     1588.79     35.15 o 
   6   5   7      368.57      376.44     18.27 o 
   7   5   7       99.85       89.02      7.79 o 
   8   5   7        0.02        0.81      5.61 o 
   9   5   7       37.87       37.08      7.48 o 
  10   5   7       18.25       25.35      7.44 o 
  11   5   7      995.86      979.23     27.94 o 
  12   5   7       22.58       26.03      7.51 o 
  13   5   7       21.60       13.00      7.71 o 
  14   5   7        1.16        1.94      7.37 o 
  15   5   7      153.64      165.28     12.81 o 
  16   5   7       94.75       91.28     11.18 o 
  17   5   7       32.92       37.03      9.47 o 
  18   5   7        5.73        5.55     10.13 o 
  19   5   7       19.47       22.08     13.81 o 
  20   5   7        4.04       -4.22     12.49 o 
  21   5   7       13.36        7.82     13.64 o 
  22   5   7        0.06       -5.61     14.18 o 
 -26   6   7       13.00       -5.34     14.41 o 
 -25   6   7       66.31       74.28     12.56 o 
 -24   6   7       99.32      117.84     13.92 o 
 -23   6   7       82.23       79.58     12.53 o 
 -22   6   7       15.98       21.24      9.90 o 
 -21   6   7        5.28       -2.04      9.16 o 
 -20   6   7      165.26      166.44     14.87 o 
 -19   6   7        1.83       -5.30      7.96 o 
 -18   6   7      239.80      200.31     20.66 o 
 -17   6   7      212.92      192.15     14.22 o 
 -16   6   7       11.24       12.42      8.51 o 
 -15   6   7      148.49      123.68     13.85 o 
 -14   6   7        2.06        5.90      5.72 o 
 -13   6   7      632.89      652.35     21.75 o 
 -12   6   7       61.60       51.36      7.68 o 
 -11   6   7     1482.84     1446.54     38.18 o 
 -10   6   7      459.16      476.26     16.11 o 
  -9   6   7     3025.18     3009.95     59.76 o 
  -8   6   7      250.93      267.10     10.28 o 
  -7   6   7        6.93        0.55      3.14 o 
  -6   6   7      102.43      109.27      7.54 o 
  -5   6   7     1575.00     1574.26     33.73 o 
  -4   6   7      392.15      390.50     12.45 o 
  -3   6   7     3284.29     3362.71     65.69 o 
  -2   6   7      758.96      768.09     19.48 o 
  -1   6   7      150.12      155.10      8.18 o 
   0   6   7      353.43      373.97     12.61 o 
   1   6   7      271.32      286.89     10.96 o 
   2   6   7      893.76      904.22     22.47 o 
   3   6   7        4.02       10.77      5.40 o 
   4   6   7      622.35      584.48     17.29 o 
   5   6   7       22.95       35.73      6.40 o 
   6   6   7      121.99      140.14      9.59 o 
   7   6   7      147.40      147.29      9.42 o 
   8   6   7     1031.58     1016.92     25.93 o 
   9   6   7      129.97      115.35      9.90 o 
  10   6   7      329.41      336.63     16.19 o 
  11   6   7       35.86       37.36      8.66 o 
  12   6   7      189.34      191.90     13.21 o 
  13   6   7       11.45       19.63      8.23 o 
  14   6   7       11.00       24.69      9.68 o 
  15   6   7        0.66        4.49      9.11 o 
  16   6   7       56.16       41.35     10.86 o 
  17   6   7       24.15       48.70     14.41 o 
  18   6   7        2.21      -16.20     10.80 o 
  19   6   7        0.15       -1.20     12.38 o 
  20   6   7        2.77      -14.43     12.56 o 
 -25   7   7       71.92       82.75     17.53 o 
 -24   7   7        8.85        1.28      9.60 o 
 -23   7   7        0.31        1.18      9.10 o 
 -22   7   7        2.46      -11.94      7.96 o 
 -21   7   7       20.13       32.58      9.89 o 
 -20   7   7       40.72       44.90     10.04 o 
 -19   7   7        0.97       -0.69      9.81 o 
 -18   7   7       32.79       25.65     11.32 o 
 -17   7   7       72.92       85.59     13.65 o 
 -16   7   7        1.86       -3.67      7.84 o 
 -15   7   7      155.87      141.47     21.98 o 
 -14   7   7       97.65       80.08      9.77 o 
 -13   7   7      289.31      260.69     21.82 o 
 -12   7   7      528.23      541.72     19.49 o 
 -11   7   7     1078.13     1116.20     34.76 o 
 -10   7   7       85.97       69.59      6.69 o 
  -9   7   7     1281.66     1266.50     31.11 o 
  -8   7   7      704.24      685.20     23.66 o 
  -7   7   7       54.93       60.21      5.00 o 
  -6   7   7     1818.22     1814.19     35.20 o 
  -5   7   7     1447.23     1456.59     29.25 o 
  -4   7   7      205.70      221.82      9.10 o 
  -3   7   7      827.97      795.58     21.92 o 
  -2   7   7      181.62      192.99      9.81 o 
  -1   7   7       31.83       45.14      5.88 o 
   0   7   7      366.07      422.04     13.95 o 
   1   7   7     2194.20     2119.24     44.26 o 
   2   7   7        1.98        2.05      5.55 o 
   3   7   7      382.77      392.68     13.81 o 
   4   7   7     1607.62     1557.77     41.41 o 
   5   7   7      284.86      246.08     13.70 o 
   6   7   7     1601.71     1645.90     43.76 o 
   7   7   7       29.01       28.56      8.26 o 
   8   7   7        4.06        7.54      7.10 o 
   9   7   7       33.54       34.60      9.71 o 
  10   7   7      312.41      376.24     19.55 o 
  11   7   7      299.72      300.25     18.03 o 
  12   7   7      169.93      192.72     15.37 o 
  13   7   7      152.89      150.07     14.32 o 
  14   7   7       54.81       51.03     11.29 o 
  15   7   7       11.77       22.62     10.48 o 
  16   7   7        1.59        6.77      9.46 o 
  17   7   7        8.40       22.25     15.12 o 
  18   7   7       59.71       75.42     20.08 o 
 -22   8   7        1.47        6.85     12.87 o 
 -21   8   7        2.35       17.02     12.65 o 
 -20   8   7       59.51       41.20     13.47 o 
 -19   8   7        0.06        6.42     11.38 o 
 -18   8   7       81.77       61.57     15.17 o 
 -17   8   7        0.10       15.23     11.71 o 
 -16   8   7        3.61       -4.46     11.10 o 
 -15   8   7       10.65        5.43     14.45 o 
 -14   8   7       28.43       24.32     11.66 o 
 -13   8   7      224.86      201.00     19.10 o 
 -12   8   7       93.31      100.65     15.19 o 
 -11   8   7       24.55      -15.13     10.09 o 
 -10   8   7        0.13       10.64     10.76 o 
  -9   8   7      297.28      304.39     20.95 o 
  -8   8   7      466.21      438.59     24.91 o 
  -7   8   7        1.33      -12.88      9.56 o 
  -6   8   7      458.48      462.87     25.06 o 
  -5   8   7       91.44       87.77     23.80 o 
  -4   8   7       60.55       72.65     12.53 o 
  -3   8   7      113.07      114.40      7.39 o 
  -2   8   7      783.86      674.91     24.25 o 
  -1   8   7      722.35      681.49     24.71 o 
   0   8   7      117.99      127.79     14.42 o 
   1   8   7      539.20      583.87     26.84 o 
   2   8   7       72.27       94.66     11.70 o 
   3   8   7       97.34      103.52     13.88 o 
   4   8   7       20.70       15.37      8.94 o 
   5   8   7      100.27      129.62     13.98 o 
   6   8   7      163.02      186.71     21.52 o 
   7   8   7       37.31       40.26     10.99 o 
   8   8   7      126.93      113.88     13.89 o 
   9   8   7       86.91       88.83     13.52 o 
  10   8   7       19.94       23.81     10.64 o 
  11   8   7      415.41      454.56     25.69 o 
  12   8   7        0.19       10.30     10.48 o 
  13   8   7       85.83       94.98     14.81 o 
  14   8   7        0.07       -5.19     14.20 o 
  15   8   7       26.22       51.33     13.41 o 
  16   8   7       54.56       50.73     14.04 o 
 -20   9   7       94.26       77.37     21.30 o 
 -19   9   7       77.50       62.22     18.63 o 
 -18   9   7       96.22      136.63     22.71 o 
 -17   9   7       92.05      112.88     24.97 o 
 -16   9   7       43.50       49.20     17.56 o 
 -15   9   7        3.98        1.10     20.80 o 
 -14   9   7        0.87       12.60     15.09 o 
 -13   9   7      257.16      298.56     30.45 o 
 -12   9   7      382.05      413.77     32.43 o 
 -11   9   7      173.27      150.40     22.08 o 
 -10   9   7      675.57      754.90     43.24 o 
  -9   9   7        1.59        4.08     19.40 o 
  -8   9   7       39.14        8.70     12.94 o 
  -7   9   7       12.51       36.66     14.29 o 
  -6   9   7      506.18      383.00     39.93 o 
  -5   9   7        0.96        3.07     12.28 o 
  -4   9   7       96.03       85.25     17.08 o 
  -3   9   7       28.46       27.93     13.05 o 
  -2   9   7        0.39        0.24     12.25 o 
  -1   9   7        2.80        7.92      6.38 o 
   0   9   7       75.98       67.75      9.54 o 
   1   9   7       47.93       57.95     12.28 o 
   2   9   7      180.50      189.12     14.55 o 
   3   9   7       19.15       17.34      8.95 o 
   4   9   7        5.51        4.11      8.90 o 
   5   9   7      160.49      121.37     13.93 o 
   6   9   7       12.58       12.28      9.76 o 
   7   9   7      333.78      337.72     20.91 o 
   8   9   7        0.74        3.31      9.29 o 
   9   9   7       97.57      109.36     14.42 o 
  10   9   7       74.95       70.54     13.40 o 
  11   9   7       50.41       46.53     12.74 o 
  12   9   7        2.56        8.23     10.84 o 
  13   9   7       52.89       51.72     13.52 o 
 -16  10   7       21.54       31.86     16.89 o 
 -15  10   7      272.95      282.68     57.54 o 
 -14  10   7        7.35        1.66     14.00 o 
 -13  10   7        1.14      -13.59     14.15 o 
 -12  10   7        9.48       23.00     34.68 o 
 -11  10   7      286.91      332.94     30.42 o 
 -10  10   7       45.95       27.91     16.30 o 
  -9  10   7      459.76      456.39     34.07 o 
  -8  10   7       76.94      104.95     22.95 o 
  -7  10   7        0.06      -19.28     13.23 o 
  -6  10   7        0.17        3.51     14.68 o 
  -5  10   7      502.87      610.64     38.59 o 
  -4  10   7       35.02       43.85     19.90 o 
  -3  10   7      542.53      544.01     35.48 o 
  -2  10   7      536.94      473.62     33.14 o 
  -1  10   7       32.97       77.45     19.54 o 
   0  10   7      201.28      210.32     22.74 o 
   1  10   7      222.49      226.13     24.26 o 
   2  10   7       53.95       71.80     15.99 o 
   3  10   7      146.74      196.04     21.46 o 
   4  10   7      154.87      177.17     15.14 o 
   5  10   7       20.50       30.54     13.49 o 
   6  10   7       62.06      105.58     13.24 o 
   7  10   7        4.98       11.85     11.81 o 
   8  10   7        5.99       12.50     10.62 o 
   9  10   7       87.27       78.31     17.72 o 
  -9  11   7       70.23       47.65     37.28 o 
  -8  11   7      219.46      298.83     29.18 o 
  -7  11   7       81.48       84.15     28.75 o 
  -6  11   7       57.17       64.57     37.42 o 
  -5  11   7       16.71       19.54     16.30 o 
  -4  11   7      201.74      237.43     35.66 o 
  -3  11   7      175.87      237.29     24.84 o 
  -2  11   7      183.00      219.98     32.30 o 
  -1  11   7       37.05       21.20     25.51 o 
   0  11   7        0.00       21.74     25.42 o 
   1  11   7       95.48       46.53     27.04 o 
   2  11   7       91.74       79.77     29.83 o 
   3  11   7      118.49      168.98     36.47 o 
 -30   0   8      103.89      112.71     24.18 o 
 -29   0   8       23.79        9.37     17.02 o 
 -28   0   8       17.81        7.20     15.55 o 
 -27   0   8      101.90      131.27     29.96 o 
 -26   0   8       37.43       60.15     18.59 o 
 -25   0   8      254.93      254.00     28.75 o 
 -24   0   8      151.34      133.03     22.21 o 
 -23   0   8       25.20       31.25     15.82 o 
 -22   0   8      337.40      273.84     26.52 o 
 -21   0   8       53.45       57.02     23.49 o 
 -20   0   8       29.48       55.75     26.23 o 
 -19   0   8     1649.83     1613.64     71.33 o 
 -18   0   8      133.93      111.27     17.75 o 
 -17   0   8      324.06      355.61     29.40 o 
 -16   0   8        9.58       -1.07      8.25 o 
 -15   0   8       82.10       86.29     11.62 o 
 -14   0   8      616.38      722.13     29.46 o 
 -13   0   8       62.60       86.77     13.69 o 
 -12   0   8     3499.90     3960.04    106.74 o 
 -11   0   8     4113.23     4073.19    104.09 o 
 -10   0   8     2783.48     2892.51    131.94 o 
  -9   0   8     1441.93     1567.46     44.32 o 
  -8   0   8       61.91       76.96      7.90 o 
  -7   0   8        7.64       12.30      5.33 o 
  -6   0   8     2364.12     2218.01     53.35 o 
  -5   0   8      162.89      200.62     10.16 o 
  -4   0   8      215.03      161.13      9.21 o 
  -3   0   8      525.25      605.61     33.44 o 
  -2   0   8      899.29      887.81     39.11 o 
  -1   0   8       73.47       80.21      8.56 o 
   0   0   8     3333.40     3267.30     86.04 o 
   1   0   8        9.33       20.28      7.72 o 
   2   0   8    24024.21    24571.35   1186.56 o 
   3   0   8      785.46      817.54     32.91 o 
   4   0   8     2669.07     2897.09    110.85 o 
   5   0   8     1074.12     1086.63     49.70 o 
   6   0   8     2978.03     3149.52    120.28 o 
   7   0   8       29.11       43.73     13.30 o 
   8   0   8      803.94      784.84     40.75 o 
   9   0   8      627.41      558.76     33.97 o 
  10   0   8       20.75       29.19     23.54 o 
  11   0   8      693.85      651.91     38.33 o 
  12   0   8      146.76      164.41     20.99 o 
  13   0   8       84.07       65.03     18.64 o 
  14   0   8      667.33      670.26     40.93 o 
  15   0   8      454.21      370.41     52.10 o 
  16   0   8      507.48      468.59     43.93 o 
  17   0   8       14.52       16.47     15.90 o 
  18   0   8        0.98        4.63     14.84 o 
  19   0   8       91.55       94.83     21.02 o 
  20   0   8      133.05      108.97     23.19 o 
  21   0   8        1.39       11.77     17.55 o 
  22   0   8      119.01      127.39     25.31 o 
  23   0   8        3.57      -14.39     16.47 o 
 -30   1   8        0.98        2.33     11.96 o 
 -29   1   8        7.70        0.54     11.56 o 
 -28   1   8       18.38        9.45     11.13 o 
 -27   1   8       28.15       27.40     11.91 o 
 -26   1   8        5.07        7.94     11.70 o 
 -25   1   8      206.86      227.80     18.80 o 
 -24   1   8        2.50       -3.80      9.67 o 
 -23   1   8      130.28      121.22     14.60 o 
 -22   1   8        8.08        1.89      9.28 o 
 -21   1   8      243.40      225.57     17.15 o 
 -20   1   8       79.41       83.70     10.98 o 
 -19   1   8     2131.73     2050.30     53.19 o 
 -18   1   8      171.84      159.58     12.12 o 
 -17   1   8      169.66      156.55     11.44 o 
 -16   1   8       20.55       14.13      6.41 o 
 -15   1   8      281.66      267.32     12.39 o 
 -14   1   8      804.63      792.21     22.71 o 
 -13   1   8     3294.16     3179.42     63.03 o 
 -12   1   8     1867.33     1773.89     37.58 o 
 -11   1   8       15.89       10.35      4.91 o 
 -10   1   8     1462.88     1540.33     31.03 o 
  -9   1   8     2158.69     1979.70     41.29 o 
  -8   1   8      371.37      373.04     11.64 o 
  -7   1   8     6180.23     6025.24    113.72 o 
  -6   1   8      347.18      348.46     14.59 o 
  -5   1   8     3549.10     3513.67     60.51 o 
  -4   1   8       24.37        9.98      3.98 o 
  -3   1   8     1172.48     1273.93     26.48 o 
  -2   1   8       87.64       93.73      5.81 o 
  -1   1   8       62.99       94.06      5.87 o 
   0   1   8       26.06       28.57      4.46 o 
   1   1   8        4.96        0.91      4.04 o 
   2   1   8     1466.63     1548.24     43.67 o 
   3   1   8      109.81       78.65      6.71 o 
   4   1   8     1319.81     1220.38     30.31 o 
   5   1   8       21.63       16.84      6.34 o 
   6   1   8      368.37      328.49     15.97 o 
   7   1   8     1004.74      899.59     26.95 o 
   8   1   8       55.38       60.97      8.44 o 
   9   1   8     1960.85     1853.01     47.88 o 
  10   1   8       25.94       26.76      7.83 o 
  11   1   8     1129.08      988.90     30.14 o 
  12   1   8      568.32      514.50     20.10 o 
  13   1   8      121.69      119.39     13.93 o 
  14   1   8        3.24        8.04      8.17 o 
  15   1   8        5.61        9.43      7.92 o 
  16   1   8       31.56       13.22      7.98 o 
  17   1   8       94.22       82.77      9.86 o 
  18   1   8      170.05      163.06     11.20 o 
  19   1   8        1.86      -12.28     10.16 o 
  20   1   8       21.12        9.67     11.55 o 
  21   1   8        0.33        4.65     11.46 o 
  22   1   8        7.53       27.50     13.00 o 
  23   1   8       39.51       44.42     18.63 o 
 -30   2   8       48.32       42.59     16.30 o 
 -29   2   8       88.49      111.60     16.63 o 
 -28   2   8      220.19      237.71     20.48 o 
 -27   2   8       13.79       26.43     11.75 o 
 -26   2   8       98.31       90.64     14.57 o 
 -25   2   8      108.35       87.26     14.29 o 
 -24   2   8        8.42       13.59     10.16 o 
 -23   2   8       19.83       24.74      9.54 o 
 -22   2   8      166.60      195.29     13.71 o 
 -21   2   8       13.96        9.16      8.10 o 
 -20   2   8       11.32       20.87      7.93 o 
 -19   2   8       37.55       42.02      8.06 o 
 -18   2   8      668.77      634.96     18.73 o 
 -17   2   8      158.17      150.45     10.16 o 
 -16   2   8        0.92        3.29      5.49 o 
 -15   2   8       29.35       31.84      6.25 o 
 -14   2   8     2252.22     2295.51     47.27 o 
 -13   2   8        7.12       12.35      5.22 o 
 -12   2   8     2647.03     2570.80     56.52 o 
 -11   2   8      243.87      269.57     17.08 o 
 -10   2   8     1694.91     1728.27     39.68 o 
  -9   2   8       42.25       66.45      6.85 o 
  -8   2   8      875.21     1070.71     24.87 o 
  -7   2   8       82.98       89.36      6.57 o 
  -6   2   8     1076.62     1048.28     21.20 o 
  -5   2   8     4979.58     5526.93     91.85 o 
  -4   2   8     7387.51     7964.72    123.76 o 
  -3   2   8     3878.83     4332.47     77.84 o 
  -2   2   8      586.46      568.06     15.54 o 
  -1   2   8        0.84       -6.64      4.43 o 
   0   2   8    11227.07    11669.50    215.12 o 
   1   2   8       93.16      157.56      8.16 o 
   2   2   8     2752.99     2690.05     54.22 o 
   3   2   8       30.80       30.77      5.27 o 
   4   2   8       36.53       30.90      7.69 o 
   5   2   8       13.46       16.55      5.02 o 
   6   2   8      210.47      200.99     10.63 o 
   7   2   8        6.17       -2.24      5.65 o 
   8   2   8      759.14      799.09     24.20 o 
   9   2   8        0.30        0.22      5.59 o 
  10   2   8      128.48      118.15     12.43 o 
  11   2   8        0.22        4.34      8.38 o 
  12   2   8      405.56      425.68     21.90 o 
  13   2   8      121.14      133.84     14.41 o 
  14   2   8       72.20       90.32     13.35 o 
  15   2   8      194.34      220.75     17.95 o 
  16   2   8       96.47      126.79     11.64 o 
  17   2   8       42.25       22.74     11.04 o 
  18   2   8        0.29       -0.49     10.57 o 
  19   2   8      201.89      192.72     25.56 o 
  20   2   8       28.76       35.41     12.44 o 
  21   2   8       34.53       52.54     14.09 o 
  22   2   8        7.52        2.37     11.14 o 
  23   2   8        6.42       -1.96     12.04 o 
 -29   3   8        5.51        6.13     13.76 o 
 -28   3   8       65.82       78.08     17.31 o 
 -27   3   8       36.29       44.91     20.63 o 
 -26   3   8       26.18       29.76     11.17 o 
 -25   3   8       39.67       22.75     10.43 o 
 -24   3   8        3.20        4.02      9.30 o 
 -23   3   8       38.86       32.82     10.60 o 
 -22   3   8      543.21      515.77     25.09 o 
 -21   3   8     1563.02     1591.91     51.13 o 
 -20   3   8        0.07       -1.08      6.91 o 
 -19   3   8      199.64      182.16     10.49 o 
 -18   3   8       61.97       57.38      8.32 o 
 -17   3   8       86.63      114.28     12.76 o 
 -16   3   8        8.50        9.52      5.76 o 
 -15   3   8      102.29       74.12      7.99 o 
 -14   3   8      207.61      217.26     11.05 o 
 -13   3   8        8.58        5.40      5.39 o 
 -12   3   8        6.08        1.37      5.21 o 
 -11   3   8      119.76      100.37      7.73 o 
 -10   3   8      377.27      363.58     18.54 o 
  -9   3   8      191.99      218.19      9.94 o 
  -8   3   8      109.61      141.32      7.78 o 
  -7   3   8     2631.04     2455.73     53.31 o 
  -6   3   8      280.89      307.87     10.94 o 
  -5   3   8     1999.51     1824.36     38.16 o 
  -4   3   8      384.77      409.22     12.81 o 
  -3   3   8       64.45      100.61      7.20 o 
  -2   3   8       20.51       19.20      4.71 o 
  -1   3   8        6.01        4.82      4.33 o 
   0   3   8       24.93       24.89      4.95 o 
   1   3   8      253.26      195.87      9.82 o 
   2   3   8      536.47      504.93     16.68 o 
   3   3   8        2.99        7.76      5.04 o 
   4   3   8       62.02       56.27      7.07 o 
   5   3   8        0.10       -3.10      5.33 o 
   6   3   8      762.38      805.81     32.04 o 
   7   3   8       21.50       20.98      7.94 o 
   8   3   8      378.01      344.38     20.88 o 
   9   3   8        3.19       15.48     10.03 o 
  10   3   8      296.28      289.57     17.50 o 
  11   3   8       49.85       35.79     10.07 o 
  12   3   8       19.00       24.11      9.87 o 
  13   3   8      407.79      384.84     21.55 o 
  14   3   8      482.69      492.28     20.54 o 
  15   3   8      134.07      152.46     12.48 o 
  16   3   8        0.31       -2.94      8.10 o 
  17   3   8       78.85      109.80     15.12 o 
  18   3   8       33.71       48.60     12.16 o 
  19   3   8       21.86       -6.40     10.03 o 
  20   3   8       36.14       29.43     12.61 o 
  21   3   8      135.06      134.17     27.89 o 
  22   3   8       56.01       83.27     15.76 o 
 -29   4   8        2.31      -17.74     12.77 o 
 -28   4   8       15.94       33.81     15.22 o 
 -27   4   8        1.21       18.27     13.46 o 
 -26   4   8        0.70        2.04     17.78 o 
 -25   4   8      154.97      130.69     15.98 o 
 -24   4   8       26.37       13.82     10.81 o 
 -23   4   8       26.25        6.42     11.79 o 
 -22   4   8        1.42        1.63      8.61 o 
 -21   4   8      389.20      412.24     21.77 o 
 -20   4   8       36.25       40.59     11.87 o 
 -19   4   8      140.75      149.69     10.45 o 
 -18   4   8       52.97       43.66      8.11 o 
 -17   4   8        3.10        4.10      6.48 o 
 -16   4   8        1.18        6.46      6.33 o 
 -15   4   8      920.20      868.02     24.46 o 
 -14   4   8     2007.28     1946.56     44.92 o 
 -13   4   8       10.23       18.47      6.33 o 
 -12   4   8     1039.21      968.70     25.67 o 
 -11   4   8       25.82       39.35      6.43 o 
 -10   4   8        0.07        0.91      4.87 o 
  -9   4   8        3.80        2.92      4.77 o 
  -8   4   8     2413.43     2414.92     60.78 o 
  -7   4   8      676.23      629.17     17.00 o 
  -6   4   8     1273.88     1218.93     27.41 o 
  -5   4   8       85.94      127.77      7.37 o 
  -4   4   8      251.45      310.03     11.05 o 
  -3   4   8      260.66      304.55     13.01 o 
  -2   4   8      199.85      225.02      9.22 o 
  -1   4   8      264.47      289.51     13.77 o 
   0   4   8      538.61      529.91     15.34 o 
   1   4   8      584.07      608.98     22.04 o 
   2   4   8      641.44      668.17     21.88 o 
   3   4   8      401.93      450.48     14.49 o 
   4   4   8      204.55      225.44     10.22 o 
   5   4   8      174.11      194.33     11.41 o 
   6   4   8        3.32        1.94      5.62 o 
   7   4   8      546.89      529.23     20.31 o 
   8   4   8      515.43      518.42     20.43 o 
   9   4   8        0.00       -0.03      8.20 o 
  10   4   8      570.51      547.48     24.86 o 
  11   4   8       12.50       11.44      7.81 o 
  12   4   8       81.51       63.18      9.86 o 
  13   4   8      879.85      894.52     31.20 o 
  14   4   8      388.88      406.54     18.63 o 
  15   4   8       55.53       68.88      9.99 o 
  16   4   8       20.99       25.21      8.40 o 
  17   4   8       20.66       22.96     10.60 o 
  18   4   8        0.44        3.11     10.42 o 
  19   4   8       14.57       -2.14     10.82 o 
  20   4   8        3.89       -8.26     10.72 o 
  21   4   8       42.74       61.35     18.97 o 
  22   4   8        7.01        8.40     16.86 o 
 -28   5   8       44.17       40.70     27.49 o 
 -27   5   8        5.16        8.49     13.49 o 
 -26   5   8       71.54       63.35     23.27 o 
 -25   5   8        0.08        8.61     10.28 o 
 -24   5   8        1.34        0.94      9.98 o 
 -23   5   8        5.18        0.11     12.86 o 
 -22   5   8       15.71       11.03      9.93 o 
 -21   5   8       49.43       39.81     11.04 o 
 -20   5   8        2.18       -4.48      8.25 o 
 -19   5   8      119.95      129.13     13.36 o 
 -18   5   8      541.86      605.36     27.92 o 
 -17   5   8      223.24      244.20     19.37 o 
 -16   5   8        0.85       -4.28      6.18 o 
 -15   5   8      536.46      515.13     22.98 o 
 -14   5   8      382.31      342.00     13.80 o 
 -13   5   8       68.33       70.73      7.60 o 
 -12   5   8      317.75      336.00     13.06 o 
 -11   5   8      362.62      355.67     23.69 o 
 -10   5   8      431.68      384.78     13.90 o 
  -9   5   8      243.70      262.02     10.38 o 
  -8   5   8       53.47       33.97      5.60 o 
  -7   5   8      139.81      137.72      8.39 o 
  -6   5   8       75.56       63.30      6.09 o 
  -5   5   8      634.80      634.72     18.54 o 
  -4   5   8      188.15      192.98      9.60 o 
  -3   5   8      354.32      355.86     13.08 o 
  -2   5   8      125.71      122.56      9.22 o 
  -1   5   8      541.09      551.38     17.36 o 
   0   5   8      756.36      786.38     23.74 o 
   1   5   8      304.80      319.75     12.90 o 
   2   5   8      145.46      139.04     11.23 o 
   3   5   8     1518.24     1529.21     38.03 o 
   4   5   8        8.95       12.26      5.83 o 
   5   5   8      273.13      267.47     15.14 o 
   6   5   8      664.79      637.31     19.15 o 
   7   5   8      633.96      659.99     19.84 o 
   8   5   8      132.99      127.97     10.40 o 
   9   5   8     1847.59     1937.23     46.44 o 
  10   5   8      273.78      293.13     15.45 o 
  11   5   8       56.62       68.54      9.81 o 
  12   5   8      196.65      218.44     14.00 o 
  13   5   8       80.88       66.80     14.39 o 
  14   5   8      394.73      359.00     17.99 o 
  15   5   8      179.47      202.20     14.42 o 
  16   5   8       23.28       23.88      9.08 o 
  17   5   8      233.93      250.04     21.77 o 
  18   5   8        1.77       -1.71     14.78 o 
  19   5   8       24.68       23.59     13.81 o 
  20   5   8        0.98      -12.44     12.99 o 
 -26   6   8      111.98      169.28     43.16 o 
 -25   6   8        0.41       -3.82     10.97 o 
 -24   6   8       28.03       15.96     10.32 o 
 -23   6   8       21.01       26.32     10.70 o 
 -22   6   8       28.39       29.78     10.52 o 
 -21   6   8        0.35        1.61     10.11 o 
 -20   6   8      142.27      136.76     14.02 o 
 -19   6   8      106.05      108.62     12.90 o 
 -18   6   8        0.87       -5.43      8.15 o 
 -17   6   8       85.52       89.96     12.98 o 
 -16   6   8       11.51       -1.22      8.14 o 
 -15   6   8      350.55      356.41     23.22 o 
 -14   6   8       49.93       35.98      9.58 o 
 -13   6   8     1279.41     1285.92     32.23 o 
 -12   6   8      309.14      301.28     12.65 o 
 -11   6   8     1469.09     1402.32     34.12 o 
 -10   6   8      113.57       99.01      7.92 o 
  -9   6   8       10.78        8.87      5.32 o 
  -8   6   8       35.59       35.51      6.15 o 
  -7   6   8      825.08      820.55     30.26 o 
  -6   6   8      446.43      407.12     14.04 o 
  -5   6   8      985.69      988.27     33.17 o 
  -4   6   8     1625.57     1636.00     35.57 o 
  -3   6   8      182.22      168.57     10.45 o 
  -2   6   8      169.92      171.33      8.91 o 
  -1   6   8       82.11       79.73      7.65 o 
   0   6   8      173.41      180.24      9.31 o 
   1   6   8      483.48      491.64     15.50 o 
   2   6   8     1157.24     1170.05     39.73 o 
   3   6   8     1234.82     1220.52     38.68 o 
   4   6   8       34.91       37.13      6.82 o 
   5   6   8      332.52      355.59     13.75 o 
   6   6   8      394.32      411.63     15.11 o 
   7   6   8       89.08       97.47      9.68 o 
   8   6   8        4.81        8.48      7.76 o 
   9   6   8       15.68       18.80      9.53 o 
  10   6   8       28.79       35.20      9.05 o 
  11   6   8      179.22      200.35     15.94 o 
  12   6   8       17.50        8.78     10.79 o 
  13   6   8       79.12      104.22     11.85 o 
  14   6   8        1.03      -11.25      9.01 o 
  15   6   8        6.62       14.15      9.57 o 
  16   6   8        0.23       -6.23      8.69 o 
  17   6   8        5.43      -17.51     11.67 o 
  18   6   8        8.30        9.09     12.58 o 
  19   6   8        5.88        4.37     13.17 o 
 -24   7   8        7.04       -3.54      9.25 o 
 -23   7   8        0.41        1.39      9.21 o 
 -22   7   8       36.87       46.26     11.06 o 
 -21   7   8        5.16        1.97     10.77 o 
 -20   7   8       12.45        5.97     10.22 o 
 -19   7   8       35.87       31.83      9.65 o 
 -18   7   8        7.46        4.91      8.19 o 
 -17   7   8        1.55       -2.45      7.82 o 
 -16   7   8      162.25      155.83     13.08 o 
 -15   7   8        4.91       -2.33     10.20 o 
 -14   7   8      277.38      276.69     21.63 o 
 -13   7   8      319.07      300.19     16.45 o 
 -12   7   8      148.97      150.11     13.33 o 
 -11   7   8      109.36      120.27     11.20 o 
 -10   7   8      680.79      642.90     21.08 o 
  -9   7   8       65.68       57.99      6.88 o 
  -8   7   8     1934.73     1846.58     42.67 o 
  -7   7   8      235.60      244.19     11.48 o 
  -6   7   8      150.28      151.40     11.56 o 
  -5   7   8      120.19      114.67      9.22 o 
  -4   7   8      571.94      545.12     17.73 o 
  -3   7   8        0.17       -1.53      5.44 o 
  -2   7   8     1997.95     2089.67     47.61 o 
  -1   7   8      423.55      436.94     14.52 o 
   0   7   8      946.78      965.08     26.32 o 
   1   7   8      782.75      716.57     21.68 o 
   2   7   8      504.51      514.76     19.53 o 
   3   7   8       48.97       43.75      8.64 o 
   4   7   8     1428.30     1442.57     39.74 o 
   5   7   8      340.52      372.12     16.81 o 
   6   7   8      283.37      282.39     16.07 o 
   7   7   8      143.40      152.70     12.00 o 
   8   7   8       12.24      -10.12      7.82 o 
   9   7   8       56.20       60.74     11.07 o 
  10   7   8      104.39      114.88     12.89 o 
  11   7   8        0.02        3.32      8.97 o 
  12   7   8       92.37       88.68     12.58 o 
  13   7   8       45.56       37.84     12.48 o 
  14   7   8        0.75        9.28     11.17 o 
  15   7   8       26.84       41.14     12.68 o 
  16   7   8        1.14      -13.54      9.98 o 
  17   7   8        3.06        9.24     15.32 o 
 -22   8   8        1.95        0.91     12.08 o 
 -21   8   8        0.43       -8.68     11.76 o 
 -20   8   8       40.30       45.93     21.71 o 
 -19   8   8        0.86        4.91     12.27 o 
 -18   8   8      109.63       94.97     16.91 o 
 -17   8   8        1.84        1.58     11.31 o 
 -16   8   8        9.17       23.88     12.74 o 
 -15   8   8       20.31       -6.50     14.09 o 
 -14   8   8      173.16      167.98     18.86 o 
 -13   8   8       27.42       36.67     17.34 o 
 -12   8   8       73.05       55.38     13.66 o 
 -11   8   8       10.74       12.45     20.61 o 
 -10   8   8       20.34        3.26     10.48 o 
  -9   8   8        2.70        6.69     10.51 o 
  -8   8   8        0.38       -9.98      9.85 o 
  -7   8   8        0.22       -9.26      9.32 o 
  -6   8   8      157.70      185.16     35.94 o 
  -5   8   8       82.47      109.55      9.26 o 
  -4   8   8      122.05      145.87     11.44 o 
  -3   8   8      169.12      200.62     19.90 o 
  -2   8   8       35.55       27.22      7.92 o 
  -1   8   8       30.30       29.30      7.98 o 
   0   8   8       40.26       40.17     13.62 o 
   1   8   8       52.29       70.65     11.31 o 
   2   8   8       12.00       11.09      9.60 o 
   3   8   8       23.75       14.45      9.64 o 
   4   8   8        6.70       10.68      9.57 o 
   5   8   8      113.73       99.35     15.25 o 
   6   8   8       73.15       57.23     12.04 o 
   7   8   8        5.97        2.04      9.75 o 
   8   8   8       17.61       24.45     10.87 o 
   9   8   8       35.38       37.68     11.75 o 
  10   8   8       65.58      101.79     15.40 o 
  11   8   8        1.87        3.95     10.53 o 
  12   8   8        0.52        2.68     14.74 o 
  13   8   8       41.30       46.63     13.46 o 
  14   8   8        0.79        8.46     11.67 o 
  15   8   8       13.00       25.17     12.55 o 
 -19   9   8        8.23       36.81     17.51 o 
 -18   9   8       15.59       17.73     17.83 o 
 -17   9   8       28.39       25.98     17.17 o 
 -16   9   8       54.45       44.34     17.75 o 
 -15   9   8        2.49       13.18     16.02 o 
 -14   9   8        1.79        2.65     15.21 o 
 -13   9   8       14.80       50.47     18.07 o 
 -12   9   8        5.26       -1.54     14.07 o 
 -11   9   8        5.06       17.31     15.52 o 
 -10   9   8        0.61        5.84     14.43 o 
  -9   9   8       21.46       -1.82     17.38 o 
  -8   9   8        7.79        9.11     29.42 o 
  -7   9   8       23.93       13.48     14.63 o 
  -6   9   8       47.94       43.45     24.03 o 
  -5   9   8       59.95       46.63     15.91 o 
  -4   9   8       26.65       26.77     29.29 o 
  -3   9   8       23.35       32.24     21.96 o 
  -2   9   8        4.82       12.80      7.17 o 
  -1   9   8      105.16       97.51     11.13 o 
   0   9   8        4.16        0.35      9.34 o 
   1   9   8        3.78       10.94      9.05 o 
   2   9   8        7.02       12.74      9.28 o 
   3   9   8      179.00      176.76     15.73 o 
   4   9   8       28.75       17.73     10.36 o 
   5   9   8      180.44      184.80     17.61 o 
   6   9   8       41.95       58.44     12.32 o 
   7   9   8        4.36        4.45     10.16 o 
   8   9   8        1.55      -10.45      9.70 o 
   9   9   8       65.36       70.16     16.30 o 
  10   9   8       65.88       57.86     13.30 o 
  11   9   8      138.61      186.35     18.59 o 
  12   9   8       54.31       52.16     15.21 o 
 -15  10   8      113.88      111.89     22.36 o 
 -14  10   8        0.32       43.60     18.83 o 
 -13  10   8      110.46      122.93     22.86 o 
 -12  10   8        3.31       16.10     16.30 o 
 -11  10   8      329.83      275.49     37.55 o 
 -10  10   8        5.40       14.56     15.89 o 
  -9  10   8       86.75      104.08     20.57 o 
  -8  10   8        1.79       10.78     14.50 o 
  -7  10   8      132.67      141.36     21.80 o 
  -6  10   8        6.04       13.80     17.25 o 
  -5  10   8      506.82      499.65     35.36 o 
  -4  10   8       43.65       52.31     18.60 o 
  -3  10   8       26.50       13.84     14.91 o 
  -2  10   8        0.00       -0.67     14.13 o 
  -1  10   8       18.23       -8.00     13.00 o 
   0  10   8       12.58       10.17     13.84 o 
   1  10   8       14.48        7.80     19.85 o 
   2  10   8       44.60       43.96     15.28 o 
   3  10   8        0.96      -14.96     11.75 o 
   4  10   8      131.37      134.38     14.57 o 
   5  10   8        0.13       -0.30      9.45 o 
   6  10   8        0.70        1.78     12.60 o 
   7  10   8       19.60       15.67     11.15 o 
   8  10   8       60.67       59.02     13.17 o 
  -5  11   8        8.12        5.91     14.58 o 
  -4  11   8       88.72      104.05     20.82 o 
  -3  11   8       73.74       51.58     17.55 o 
  -2  11   8      179.92      179.96     26.64 o 
 -30   1   9       58.47       84.60     22.78 o 
 -29   1   9       98.25      119.10     16.91 o 
 -28   1   9       93.60      101.80     15.53 o 
 -27   1   9        6.56       -5.98     13.86 o 
 -26   1   9       45.97       33.39     12.58 o 
 -25   1   9       25.48       18.78     11.20 o 
 -24   1   9      150.87      137.46     16.39 o 
 -23   1   9        1.59       -2.99      9.32 o 
 -22   1   9       12.01       10.41     10.89 o 
 -21   1   9       19.69        2.09      8.52 o 
 -20   1   9       25.38       19.26      9.07 o 
 -19   1   9       23.56       16.38      8.62 o 
 -18   1   9        0.01        6.66      8.14 o 
 -17   1   9      545.30      580.78     21.95 o 
 -16   1   9       31.20       22.89      8.10 o 
 -15   1   9       47.31       31.70      8.07 o 
 -14   1   9      197.54      210.59     10.30 o 
 -13   1   9     1271.79     1321.01     30.29 o 
 -12   1   9        7.81        2.95      5.21 o 
 -11   1   9      184.40      176.27      9.06 o 
 -10   1   9       11.59       10.19      5.24 o 
  -9   1   9     4938.46     5165.04    107.05 o 
  -8   1   9      295.23      281.30     11.85 o 
  -7   1   9      463.98      474.09     15.69 o 
  -6   1   9      209.28      235.83     10.63 o 
  -5   1   9      164.29      192.85      9.72 o 
  -4   1   9      787.51      778.41     25.83 o 
  -3   1   9       29.31       31.91      5.80 o 
  -2   1   9        0.06       -3.07      4.69 o 
  -1   1   9     3625.52     3895.44     89.73 o 
   0   1   9        5.33        0.35      5.26 o 
   1   1   9     3516.89     3495.43     74.49 o 
   2   1   9      316.27      290.53     14.40 o 
   3   1   9      324.38      328.28     17.01 o 
   4   1   9     1202.00     1176.43     32.97 o 
   5   1   9     2988.03     2986.98     71.68 o 
   6   1   9       74.36       65.19      9.01 o 
   7   1   9      225.47      221.87     12.93 o 
   8   1   9        2.07       -0.79      6.93 o 
   9   1   9      213.17      212.02     13.16 o 
  10   1   9        0.06        3.87      7.89 o 
  11   1   9        0.40        1.20      7.74 o 
  12   1   9       18.09        4.29      8.14 o 
  13   1   9       93.49       80.63     10.41 o 
  14   1   9       16.35       13.15      8.27 o 
  15   1   9       90.92       86.12     10.68 o 
  16   1   9      272.32      272.78     15.33 o 
  17   1   9       33.19        9.58      8.00 o 
  18   1   9       16.54       26.96      7.46 o 
  19   1   9       58.11       31.20     12.63 o 
  20   1   9       48.22       44.03     13.64 o 
  21   1   9       77.09       89.19     16.40 o 
  22   1   9       77.35       64.40     15.83 o 
 -30   2   9        1.49      -19.45     13.69 o 
 -29   2   9       10.94       22.38     12.15 o 
 -28   2   9        0.04       -3.46     11.02 o 
 -27   2   9       25.75       44.23     13.07 o 
 -26   2   9        4.86       -4.12      9.83 o 
 -25   2   9       24.10       32.55     12.79 o 
 -24   2   9       33.68       25.12     11.55 o 
 -23   2   9       67.87       68.77     12.91 o 
 -22   2   9        0.41       -5.07      8.31 o 
 -21   2   9       11.84        4.87      8.46 o 
 -20   2   9       62.99       41.27     10.68 o 
 -19   2   9       73.87       73.95      9.45 o 
 -18   2   9      869.72      860.35     25.03 o 
 -17   2   9      260.10      295.94     19.28 o 
 -16   2   9      186.62      180.56     10.94 o 
 -15   2   9      141.21      152.36     14.33 o 
 -14   2   9        2.88        5.84      5.83 o 
 -13   2   9     1059.90     1062.33     32.75 o 
 -12   2   9     1464.39     1504.20     36.29 o 
 -11   2   9      146.28      148.51     10.65 o 
 -10   2   9        9.46        2.44      5.50 o 
  -9   2   9     1963.89     2073.86     46.75 o 
  -8   2   9     1333.58     1382.74     30.52 o 
  -7   2   9      251.69      244.61     10.78 o 
  -6   2   9      114.97      116.16      8.02 o 
  -5   2   9        0.63        3.15      4.81 o 
  -4   2   9      244.88      285.64     13.37 o 
  -3   2   9     1637.34     1575.00     34.24 o 
  -2   2   9      169.30      181.85      8.89 o 
  -1   2   9     2390.95     2495.47     70.86 o 
   0   2   9      978.67     1020.34     26.27 o 
   1   2   9       28.18       17.56      5.56 o 
   2   2   9       46.41       28.10      6.05 o 
   3   2   9     1738.07     1798.09     44.58 o 
   4   2   9      359.44      370.79     15.23 o 
   5   2   9        1.22        2.57      6.99 o 
   6   2   9      540.04      431.57     26.79 o 
   7   2   9      116.87      108.46      9.41 o 
   8   2   9       20.14       23.33      7.20 o 
   9   2   9       16.76       24.06      7.27 o 
  10   2   9     1639.82     1608.39     42.80 o 
  11   2   9      109.08      115.69     13.77 o 
  12   2   9      103.70      107.60     13.78 o 
  13   2   9       15.42        8.63     10.79 o 
  14   2   9       37.14       39.86     11.72 o 
  15   2   9       59.31       28.82     11.21 o 
  16   2   9       90.07       90.69     14.26 o 
  17   2   9       24.26       47.71     12.62 o 
  18   2   9       28.83       18.06     11.83 o 
  19   2   9       42.44       33.45     12.72 o 
  20   2   9        4.43       -0.09     11.47 o 
  21   2   9        0.49       -9.96     11.55 o 
  22   2   9       15.81       15.89     18.62 o 
 -29   3   9       43.07       87.62     18.62 o 
 -28   3   9      137.39      158.71     21.28 o 
 -27   3   9       66.36       71.81     16.76 o 
 -26   3   9        2.32       11.69     10.69 o 
 -25   3   9        0.37        7.22     10.21 o 
 -24   3   9       91.80       82.77     13.94 o 
 -23   3   9       29.30       38.82     11.38 o 
 -22   3   9      126.22      144.30     15.21 o 
 -21   3   9      127.55      110.45     13.77 o 
 -20   3   9        5.67       -6.41      7.86 o 
 -19   3   9       32.53       38.94      8.11 o 
 -18   3   9        0.24       -4.30      6.24 o 
 -17   3   9       61.84       67.36      7.87 o 
 -16   3   9      827.38      837.40     22.14 o 
 -15   3   9      508.74      486.51     17.98 o 
 -14   3   9      624.72      624.89     19.87 o 
 -13   3   9       46.77       51.18      7.27 o 
 -12   3   9       37.58       49.84      7.29 o 
 -11   3   9      963.21      976.90     26.04 o 
 -10   3   9      698.65      710.04     20.57 o 
  -9   3   9        0.32        2.33      5.20 o 
  -8   3   9       37.42       80.06      7.40 o 
  -7   3   9     1005.12     1017.26     26.15 o 
  -6   3   9       79.22       94.04      7.69 o 
  -5   3   9      203.69      213.81      9.54 o 
  -4   3   9       40.71       26.42      5.49 o 
  -3   3   9        0.10        0.18      4.44 o 
  -2   3   9       96.21       94.02      8.74 o 
  -1   3   9       12.81        9.67      5.51 o 
   0   3   9       18.58       63.18      7.15 o 
   1   3   9       20.86       25.69      6.15 o 
   2   3   9      221.13      243.31     15.02 o 
   3   3   9      102.60      125.41     10.25 o 
   4   3   9      503.62      475.51     20.64 o 
   5   3   9      130.38      151.25     12.73 o 
   6   3   9       16.81       13.19      7.87 o 
   7   3   9       98.00       96.34     11.57 o 
   8   3   9        5.39       12.48      8.44 o 
   9   3   9       99.15      103.62     12.62 o 
  10   3   9      258.37      276.64     21.12 o 
  11   3   9      471.11      508.45     28.29 o 
  12   3   9      105.66      110.19     13.83 o 
  13   3   9       43.95       50.60     11.65 o 
  14   3   9      235.31      218.61     17.90 o 
  15   3   9       76.19       69.87     10.49 o 
  16   3   9       38.59       68.81     13.35 o 
  17   3   9        0.29       -4.80     10.21 o 
  18   3   9       11.85       14.10     11.37 o 
  19   3   9        5.41      -11.82     10.41 o 
  20   3   9        0.91        1.15     11.45 o 
  21   3   9        1.15       -0.67     12.00 o 
 -28   4   9       45.02       63.36     17.01 o 
 -27   4   9        6.51        7.99     13.40 o 
 -26   4   9       48.92       80.11     13.97 o 
 -25   4   9       21.59       12.72     12.83 o 
 -24   4   9        1.51        3.70     12.04 o 
 -23   4   9      205.63      218.04     20.88 o 
 -22   4   9        0.01       12.74      9.73 o 
 -21   4   9      564.08      556.63     26.23 o 
 -20   4   9      243.39      197.69     15.95 o 
 -19   4   9      198.96      190.45     15.46 o 
 -18   4   9       57.12       71.25     10.02 o 
 -17   4   9      138.24      152.46     15.46 o 
 -16   4   9       39.61       65.35      8.58 o 
 -15   4   9      135.60      184.78     11.01 o 
 -14   4   9      323.62      351.45     14.26 o 
 -13   4   9       82.82       79.93      8.37 o 
 -12   4   9      551.11      605.94     19.20 o 
 -11   4   9       99.45      126.49     13.69 o 
 -10   4   9      836.00      884.17     24.01 o 
  -9   4   9        3.76       -6.41      5.42 o 
  -8   4   9        4.76       -7.06      5.22 o 
  -7   4   9      857.08      884.53     24.98 o 
  -6   4   9      159.64      150.55      9.00 o 
  -5   4   9       76.68      103.90      7.45 o 
  -4   4   9       64.60       55.78      6.33 o 
  -3   4   9       93.77       97.45      7.25 o 
  -2   4   9        0.93       -0.70      4.67 o 
  -1   4   9      306.20      347.21     12.42 o 
   0   4   9      163.79      188.46      9.54 o 
   1   4   9      130.04      149.92     10.58 o 
   2   4   9       74.14       77.68      7.38 o 
   3   4   9        0.17       -0.29      5.55 o 
   4   4   9      315.56      265.05     14.09 o 
   5   4   9       21.48       19.51      7.78 o 
   6   4   9     1177.62     1167.36     38.92 o 
   7   4   9       15.10        8.62      8.25 o 
   8   4   9       48.57       29.36      9.90 o 
   9   4   9      181.39      190.74     15.55 o 
  10   4   9      532.04      529.92     28.66 o 
  11   4   9      322.56      338.61     20.05 o 
  12   4   9      119.60      100.77     11.39 o 
  13   4   9      144.24      100.22     11.59 o 
  14   4   9        5.17       21.37      8.72 o 
  15   4   9       35.25       26.63      8.78 o 
  16   4   9        4.34        9.19     10.59 o 
  17   4   9        6.28        2.04     10.48 o 
  18   4   9       47.15        5.89     11.26 o 
  19   4   9       18.21       -0.18     11.27 o 
  20   4   9        0.81       -4.04     11.84 o 
 -27   5   9       47.73       50.37     19.60 o 
 -26   5   9        0.26       -8.95     13.66 o 
 -25   5   9       17.46        6.07     10.97 o 
 -24   5   9       65.44       76.34     16.60 o 
 -23   5   9        3.46       -6.34      9.60 o 
 -22   5   9      115.47       97.43     13.94 o 
 -21   5   9       89.40       80.81     14.63 o 
 -20   5   9       23.50       29.17     11.36 o 
 -19   5   9        3.16        2.43     11.14 o 
 -18   5   9      384.06      355.89     22.72 o 
 -17   5   9        4.86        2.75      7.61 o 
 -16   5   9        1.21       -3.86      7.15 o 
 -15   5   9        0.01       -9.51      7.06 o 
 -14   5   9      169.70      155.35     10.17 o 
 -13   5   9      154.59      170.57     10.55 o 
 -12   5   9      122.97      127.86     10.45 o 
 -11   5   9        3.03       18.96      6.30 o 
 -10   5   9      307.13      317.87     12.78 o 
  -9   5   9       20.50       17.13      5.93 o 
  -8   5   9      195.70      187.75      9.90 o 
  -7   5   9      108.86      108.25      8.08 o 
  -6   5   9       66.04       63.82      6.96 o 
  -5   5   9       95.85      129.54      8.62 o 
  -4   5   9      341.22      355.45     13.61 o 
  -3   5   9      481.04      539.25     17.63 o 
  -2   5   9      538.64      519.52     22.85 o 
  -1   5   9      139.46      140.86      9.40 o 
   0   5   9      565.77      631.07     19.73 o 
   1   5   9     1154.24     1196.67     38.63 o 
   2   5   9      415.91      431.70     16.11 o 
   3   5   9       73.82       98.47      8.93 o 
   4   5   9      215.40      224.30     12.05 o 
   5   5   9        8.35       15.69      6.89 o 
   6   5   9       17.71       28.82      8.25 o 
   7   5   9      334.19      362.54     34.88 o 
   8   5   9      187.90      193.05     13.52 o 
   9   5   9       25.33       19.41      8.54 o 
  10   5   9      119.07      146.26     12.46 o 
  11   5   9       45.78       33.83      8.97 o 
  12   5   9        2.10       -8.45      7.35 o 
  13   5   9       75.78       86.28     11.23 o 
  14   5   9       56.53       57.76     10.67 o 
  15   5   9        1.74       -0.35      8.26 o 
  16   5   9       25.70       12.89     14.96 o 
  17   5   9       47.21       33.37     14.42 o 
  18   5   9      119.06      144.79     20.64 o 
  19   5   9       22.09       16.53     14.36 o 
 -26   6   9        2.65       11.11     10.74 o 
 -25   6   9        3.00       16.03     10.88 o 
 -24   6   9        0.35      -13.03      9.42 o 
 -23   6   9       43.53       31.38     11.44 o 
 -22   6   9       68.25       65.70     12.39 o 
 -21   6   9      134.70      146.96     15.18 o 
 -20   6   9       89.37       66.87     12.19 o 
 -19   6   9        1.53        3.22      9.34 o 
 -18   6   9       36.35       41.21     10.65 o 
 -17   6   9      152.39      175.75     19.01 o 
 -16   6   9       39.30       42.00     10.12 o 
 -15   6   9      156.22      133.98     14.57 o 
 -14   6   9      264.52      244.35     18.11 o 
 -13   6   9      235.26      229.35     18.65 o 
 -12   6   9      456.39      418.22     24.86 o 
 -11   6   9        6.53       -9.94      6.63 o 
 -10   6   9       83.77       72.37      8.10 o 
  -9   6   9      444.23      438.87     20.03 o 
  -8   6   9      442.72      442.50     16.61 o 
  -7   6   9      578.62      549.69     30.11 o 
  -6   6   9      355.25      382.69     14.25 o 
  -5   6   9       55.36       56.87      7.15 o 
  -4   6   9      269.30      303.44     12.56 o 
  -3   6   9      110.91      122.72      8.79 o 
  -2   6   9       24.32       21.27      6.17 o 
  -1   6   9      851.89      840.68     23.86 o 
   0   6   9       40.71       29.34      6.81 o 
   1   6   9      945.95      904.89     32.86 o 
   2   6   9      107.37      104.75      8.73 o 
   3   6   9       57.52       58.86      7.70 o 
   4   6   9      168.78      156.59     10.21 o 
   5   6   9     1694.15     1664.26     41.36 o 
   6   6   9      569.84      575.52     22.46 o 
   7   6   9      457.85      504.58     20.67 o 
   8   6   9       87.32       89.96     10.71 o 
   9   6   9       13.48        5.32      8.38 o 
  10   6   9        0.07       -4.63      7.75 o 
  11   6   9      133.67      124.00     12.51 o 
  12   6   9       81.30       85.21     11.21 o 
  13   6   9      108.02      102.17     16.67 o 
  14   6   9        0.01       -4.31     10.43 o 
  15   6   9       62.87       71.50     13.85 o 
  16   6   9        0.47       -7.78     11.72 o 
  17   6   9        6.45       -1.69     12.21 o 
  18   6   9        9.71        6.44     13.62 o 
 -24   7   9        0.39        7.00     13.65 o 
 -23   7   9       10.62       22.97     11.13 o 
 -22   7   9       62.38       95.38     13.54 o 
 -21   7   9       12.79       12.25     10.08 o 
 -20   7   9      138.90      147.25     14.58 o 
 -19   7   9        0.01       -4.78      8.71 o 
 -18   7   9       36.34       40.46     10.33 o 
 -17   7   9        3.23       19.68      8.84 o 
 -16   7   9      210.68      224.10     15.94 o 
 -15   7   9        2.73        7.44      7.90 o 
 -14   7   9      478.37      479.56     22.03 o 
 -13   7   9      356.91      342.30     18.22 o 
 -12   7   9        2.73        3.46      8.03 o 
 -11   7   9      657.56      593.59     24.67 o 
 -10   7   9      209.88      188.16     13.80 o 
  -9   7   9       28.97       25.64     14.13 o 
  -8   7   9      709.72      665.35     26.69 o 
  -7   7   9      104.25       96.10     12.27 o 
  -6   7   9      904.17      909.53     33.68 o 
  -5   7   9      362.78      322.53     19.15 o 
  -4   7   9       25.38       14.34      8.50 o 
  -3   7   9      201.38      177.63     13.46 o 
  -2   7   9      814.40      757.54     28.09 o 
  -1   7   9        1.81       -2.58      7.98 o 
   0   7   9      552.55      538.69     23.20 o 
   1   7   9        2.64        7.05      7.20 o 
   2   7   9      261.81      234.42     19.54 o 
   3   7   9        1.35       15.04      7.53 o 
   4   7   9      116.58      126.85     13.54 o 
   5   7   9       36.16       79.38     12.66 o 
   6   7   9      198.61      235.85     21.41 o 
   7   7   9        2.21       -5.64      8.18 o 
   8   7   9       72.84       72.95     13.70 o 
   9   7   9       27.26       32.27     11.98 o 
  10   7   9        9.15       10.52     10.89 o 
  11   7   9      140.75      143.22     16.95 o 
  12   7   9      202.13      229.48     26.41 o 
  13   7   9        9.34       15.23     11.64 o 
  14   7   9       33.45       58.70     13.73 o 
  15   7   9        9.82       16.61     14.71 o 
  16   7   9        0.51      -16.86     13.91 o 
 -21   8   9        0.20       -2.25     13.61 o 
 -20   8   9       15.91       22.96     15.15 o 
 -19   8   9        1.19        0.89     15.27 o 
 -18   8   9      178.59      179.14     20.98 o 
 -17   8   9       64.59       75.54     16.16 o 
 -16   8   9       38.34       39.85     15.15 o 
 -15   8   9      101.63      105.94     16.88 o 
 -14   8   9       31.87       23.72     12.57 o 
 -13   8   9        0.02       -2.36     11.38 o 
 -12   8   9        4.12      -15.13     15.79 o 
 -11   8   9       33.10        1.38     10.97 o 
 -10   8   9      117.43      100.86     16.06 o 
  -9   8   9      147.08      149.33     10.99 o 
  -8   8   9      284.80      349.24     17.00 o 
  -7   8   9        0.22       -4.15      8.54 o 
  -6   8   9      195.62      204.11     13.30 o 
  -5   8   9       23.77       12.70      7.96 o 
  -4   8   9        7.11        4.83      7.51 o 
  -3   8   9      207.11      229.48     14.59 o 
  -2   8   9       92.75       81.51     11.66 o 
  -1   8   9       99.27      103.14     12.86 o 
   0   8   9       85.54       91.02     14.21 o 
   1   8   9      240.27      220.31     17.26 o 
   2   8   9      104.74      117.97     20.35 o 
   3   8   9      116.93      127.50     17.69 o 
   4   8   9        1.47       16.33     14.85 o 
   5   8   9        1.77      -12.11      8.99 o 
   6   8   9       15.62        5.83     10.30 o 
   7   8   9       14.56        9.69     10.80 o 
   8   8   9       15.38        9.71     12.18 o 
   9   8   9       36.43       46.96     12.66 o 
  10   8   9       24.18       27.19     11.87 o 
  11   8   9       11.50       30.06     12.34 o 
  12   8   9        7.56       11.40     11.98 o 
  13   8   9       68.07       63.88     14.65 o 
 -18   9   9       74.15       61.76     20.15 o 
 -17   9   9        6.08       14.80     29.87 o 
 -16   9   9      249.49      284.35     53.95 o 
 -15   9   9        6.84       24.02     16.79 o 
 -14   9   9       26.75       21.73     32.43 o 
 -13   9   9       14.90       49.77     18.90 o 
 -12   9   9       43.36       11.87     16.29 o 
 -11   9   9       76.96       79.51     20.15 o 
 -10   9   9      156.47      159.30     23.49 o 
  -9   9   9       90.11       45.37     17.72 o 
  -8   9   9      275.49      261.04     27.94 o 
  -7   9   9        6.00        4.73     28.16 o 
  -6   9   9       12.86       -5.88     14.37 o 
  -5   9   9       21.29       26.30     15.36 o 
  -4   9   9       66.63       52.61     16.81 o 
  -3   9   9       44.65       33.14      9.24 o 
  -2   9   9      119.31      118.07     12.77 o 
  -1   9   9       31.94       35.20     12.24 o 
   0   9   9       60.27       68.77     11.51 o 
   1   9   9      314.18      327.75     20.40 o 
   2   9   9        3.40       -5.07     11.57 o 
   3   9   9       27.60       31.28     12.43 o 
   4   9   9        7.84        9.47     10.14 o 
   5   9   9       22.77       31.83     11.39 o 
   6   9   9       35.79       36.39     11.95 o 
   7   9   9       26.90       34.45     13.50 o 
   8   9   9       29.52       16.79     11.37 o 
   9   9   9        1.10       -2.65     10.76 o 
  10   9   9        7.43       32.45     12.50 o 
 -13  10   9      105.91      160.80     42.31 o 
 -12  10   9        0.06       24.68     16.43 o 
 -11  10   9        1.52       13.18     15.79 o 
 -10  10   9        3.21       -5.03     17.43 o 
  -9  10   9      176.17      220.11     26.74 o 
  -8  10   9       10.42       10.17     16.19 o 
  -7  10   9      145.13      154.63     33.96 o 
  -6  10   9       37.87       38.68     17.65 o 
  -5  10   9        0.83      -15.71     17.83 o 
  -4  10   9       46.22       48.87     18.87 o 
  -3  10   9       59.93       58.38     21.70 o 
  -2  10   9       22.34       -4.40     31.31 o 
  -1  10   9      106.08       93.68     19.01 o 
   0  10   9        9.43      -18.72     12.48 o 
   1  10   9       99.04      100.81     21.61 o 
   2  10   9       45.09       69.52     17.93 o 
   3  10   9       20.34       25.62     15.76 o 
   4  10   9        4.66       10.79     15.18 o 
   5  10   9      208.99      254.29     19.49 o 
 -30   0  10       65.70       30.70     27.58 o 
 -29   0  10        9.31        4.38     15.51 o 
 -28   0  10       19.81       27.88     17.77 o 
 -27   0  10       22.42       19.40     17.07 o 
 -26   0  10      241.65      277.39     30.45 o 
 -25   0  10      154.99      181.57     25.49 o 
 -24   0  10      382.60      383.74     42.76 o 
 -23   0  10      288.03      262.79     27.65 o 
 -22   0  10      342.53      316.56     34.00 o 
 -21   0  10      292.94      358.13     30.30 o 
 -20   0  10       34.89       26.78     14.76 o 
 -19   0  10       72.39       69.73     13.67 o 
 -18   0  10       20.87        6.58     10.91 o 
 -17   0  10      951.97      914.93     37.23 o 
 -16   0  10       94.56       91.36     13.56 o 
 -15   0  10        2.68       -1.42      9.40 o 
 -14   0  10      181.98      197.86     16.07 o 
 -13   0  10        5.07        0.88      8.76 o 
 -12   0  10      190.72      152.10     14.03 o 
 -11   0  10        0.23        6.95      8.50 o 
 -10   0  10      370.97      324.29     20.62 o 
  -9   0  10        3.23       -1.66      8.15 o 
  -8   0  10     1335.05     1289.60     44.65 o 
  -7   0  10      662.02      540.66     24.28 o 
  -6   0  10      122.58       54.24      9.88 o 
  -5   0  10      116.15       94.71     11.39 o 
  -4   0  10     1574.17     1636.90     65.33 o 
  -3   0  10       19.78       16.69      8.45 o 
  -2   0  10      507.75      495.16     37.37 o 
  -1   0  10      388.38      288.46     31.89 o 
   0   0  10      115.46      150.55     17.52 o 
   1   0  10      163.54      187.16     22.23 o 
   2   0  10     3185.10     3127.18    120.57 o 
   3   0  10        2.98       -4.90     10.01 o 
   4   0  10     1421.54     1260.63     57.96 o 
   5   0  10     1830.08     1710.74     81.44 o 
   6   0  10      565.55      579.27     35.73 o 
   7   0  10       97.21      114.07     18.58 o 
   8   0  10     1292.83     1379.34    128.46 o 
   9   0  10       11.46        7.82     12.92 o 
  10   0  10       77.71       67.83     17.21 o 
  11   0  10       20.26        1.75     13.41 o 
  12   0  10        4.61       -8.12     12.84 o 
  13   0  10        9.64       -6.72     13.46 o 
  14   0  10      238.25      215.87     33.60 o 
  15   0  10      338.37      273.43     51.83 o 
  16   0  10       39.20       35.44     17.34 o 
  17   0  10       24.66       18.18     16.81 o 
  18   0  10        0.55        2.89     16.23 o 
  19   0  10        7.79        2.22     11.65 o 
  20   0  10       25.57       22.61     19.76 o 
  21   0  10      177.81      232.87     31.97 o 
 -30   1  10       29.29       17.07     12.68 o 
 -29   1  10       43.81       34.89     13.22 o 
 -28   1  10        0.39       -7.77     10.21 o 
 -27   1  10        4.62       -1.56     10.98 o 
 -26   1  10       32.20       30.23     12.29 o 
 -25   1  10      151.41      194.90     18.62 o 
 -24   1  10      257.91      214.18     18.66 o 
 -23   1  10       15.75       36.04     11.67 o 
 -22   1  10       36.81       60.81     12.87 o 
 -21   1  10      290.14      328.07     20.53 o 
 -20   1  10       32.40       31.39      9.68 o 
 -19   1  10     2169.10     2092.59     54.90 o 
 -18   1  10      345.43      367.50     17.87 o 
 -17   1  10      407.36      405.10     18.47 o 
 -16   1  10      262.91      238.59     16.59 o 
 -15   1  10      348.73      361.38     15.08 o 
 -14   1  10     1091.67     1000.57     27.28 o 
 -13   1  10      771.56      716.46     25.61 o 
 -12   1  10      194.22      212.93     10.38 o 
 -11   1  10      837.02      775.16     20.62 o 
 -10   1  10      175.72      175.56      9.40 o 
  -9   1  10     1604.50     1528.60     33.83 o 
  -8   1  10        1.01       -4.60      5.20 o 
  -7   1  10      295.86      296.75     13.79 o 
  -6   1  10        4.23       -0.06      5.41 o 
  -5   1  10     1346.86     1263.72     31.53 o 
  -4   1  10      967.39      900.91     24.59 o 
  -3   1  10     1139.95     1051.57     27.61 o 
  -2   1  10       27.70       22.67      6.28 o 
  -1   1  10      456.21      411.28     16.66 o 
   0   1  10       42.90       50.29      7.77 o 
   1   1  10       79.49       95.83      9.30 o 
   2   1  10      189.31      182.26     16.82 o 
   3   1  10      129.02      140.06     14.21 o 
   4   1  10      391.65      385.54     16.91 o 
   5   1  10      604.03      537.47     23.34 o 
   6   1  10      449.22      408.99     31.17 o 
   7   1  10       42.43       28.47      8.44 o 
   8   1  10        4.22        4.25      8.10 o 
   9   1  10       46.45       31.90      9.19 o 
  10   1  10      347.93      346.36     17.10 o 
  11   1  10       67.26       52.23     10.16 o 
  12   1  10      291.53      314.83     16.64 o 
  13   1  10      145.50      135.79     12.52 o 
  14   1  10       58.79       33.54      9.51 o 
  15   1  10       17.57       11.11      8.66 o 
  16   1  10        1.56      -13.72      9.21 o 
  17   1  10        4.88       -0.87      7.80 o 
  18   1  10        0.27       -0.90     11.27 o 
  19   1  10       46.16       40.49     13.46 o 
  20   1  10        0.82        5.57     12.52 o 
  21   1  10        5.50       19.08     13.78 o 
 -29   2  10        0.13      -16.26     12.46 o 
 -28   2  10      113.29      125.45     23.12 o 
 -27   2  10      109.74       92.87     15.86 o 
 -26   2  10       24.69       22.68     11.82 o 
 -25   2  10       24.79       23.22     11.70 o 
 -24   2  10       15.52        3.43     10.52 o 
 -23   2  10       20.72       26.69     10.82 o 
 -22   2  10       54.39       56.10     12.08 o 
 -21   2  10      118.91      149.71     17.70 o 
 -20   2  10       33.61       33.85     10.92 o 
 -19   2  10        0.24        0.56      8.23 o 
 -18   2  10      318.71      303.86     14.52 o 
 -17   2  10      732.53      699.30     22.11 o 
 -16   2  10      486.99      491.97     17.79 o 
 -15   2  10     1078.21     1014.75     28.18 o 
 -14   2  10      408.25      344.70     15.99 o 
 -13   2  10      530.40      578.51     18.33 o 
 -12   2  10      489.00      452.28     21.77 o 
 -11   2  10     1177.35     1251.50     35.78 o 
 -10   2  10     1374.70     1380.61     42.72 o 
  -9   2  10     2412.38     2547.87     56.63 o 
  -8   2  10      610.60      724.01     21.19 o 
  -7   2  10       26.07       35.98      6.81 o 
  -6   2  10        0.52       -0.50      5.25 o 
  -5   2  10      668.34      652.95     22.40 o 
  -4   2  10     1348.69     1309.97     49.86 o 
  -3   2  10     1138.86     1190.32     43.76 o 
  -2   2  10     1896.76     1968.89     51.34 o 
  -1   2  10      463.06      493.59     16.65 o 
   0   2  10       66.55       92.19      8.20 o 
   1   2  10      366.92      348.03     17.13 o 
   2   2  10      297.06      310.34     14.73 o 
   3   2  10     5116.72     5226.60    119.40 o 
   4   2  10      310.49      336.93     18.64 o 
   5   2  10      254.45      252.05     16.75 o 
   6   2  10     1069.34     1014.63     30.26 o 
   7   2  10      162.21      198.60     12.42 o 
   8   2  10        8.00        9.50      7.55 o 
   9   2  10      771.84      833.32     30.04 o 
  10   2  10     1296.86     1362.10     38.65 o 
  11   2  10        1.86       10.98      9.92 o 
  12   2  10      178.39      215.12     17.73 o 
  13   2  10       76.66      100.81     14.79 o 
  14   2  10      113.65      110.77     15.11 o 
  15   2  10       17.71        8.21     13.52 o 
  16   2  10       65.61       55.00     13.18 o 
  17   2  10      350.85      326.19     26.62 o 
  18   2  10        3.25       19.00     12.14 o 
  19   2  10       11.18       21.25     12.65 o 
  20   2  10       35.14       38.17     14.03 o 
 -29   3  10        0.03       -7.78     13.14 o 
 -28   3  10        3.64       -1.46     13.58 o 
 -27   3  10        2.71       -4.26     12.84 o 
 -26   3  10        0.09        0.47     12.81 o 
 -25   3  10       20.18       11.46     14.25 o 
 -24   3  10       13.78        3.33     10.23 o 
 -23   3  10       27.01       27.54     11.37 o 
 -22   3  10      273.25      248.72     18.78 o 
 -21   3  10       10.98       28.22     10.87 o 
 -20   3  10       37.93       44.62     11.19 o 
 -19   3  10        1.07        9.36      9.62 o 
 -18   3  10      321.72      314.89     17.87 o 
 -17   3  10      732.10      774.27     21.86 o 
 -16   3  10       83.06       79.57      8.36 o 
 -15   3  10      288.96      309.11     14.71 o 
 -14   3  10       33.01       27.09      7.53 o 
 -13   3  10       26.68       21.66      7.17 o 
 -12   3  10      785.98      814.16     25.77 o 
 -11   3  10     1947.72     1903.72     57.66 o 
 -10   3  10        8.77        0.21      5.74 o 
  -9   3  10        0.47       -2.47      5.46 o 
  -8   3  10       18.60       22.79      6.55 o 
  -7   3  10      273.58      276.58     12.34 o 
  -6   3  10      192.32      182.28     10.45 o 
  -5   3  10      555.70      545.92     17.91 o 
  -4   3  10      195.32      191.16     16.18 o 
  -3   3  10        0.67       -8.05      5.52 o 
  -2   3  10        8.35        2.54      6.04 o 
  -1   3  10       26.10       18.20      7.44 o 
   0   3  10        4.60        7.45      6.33 o 
   1   3  10       70.62      100.40      9.83 o 
   2   3  10       26.79       28.14      7.65 o 
   3   3  10      547.13      543.06     23.57 o 
   4   3  10       83.57       79.99     11.10 o 
   5   3  10      771.38      740.76     28.89 o 
   6   3  10      357.52      302.32     18.22 o 
   7   3  10      614.76      611.10     26.71 o 
   8   3  10      272.94      318.70     23.20 o 
   9   3  10       20.14       26.68     10.35 o 
  10   3  10       68.69      103.36     16.34 o 
  11   3  10      141.16      114.79     14.39 o 
  12   3  10        4.93        6.58      9.88 o 
  13   3  10       44.00       69.47     12.97 o 
  14   3  10      238.99      259.84     19.85 o 
  15   3  10        9.07       14.26     10.46 o 
  16   3  10       19.25       41.19     12.31 o 
  17   3  10      130.31      138.57     17.10 o 
  18   3  10        2.04       -0.93     11.11 o 
  19   3  10       61.78       46.45     14.08 o 
  20   3  10        0.12       11.49     12.31 o 
 -28   4  10       27.96       40.50     15.93 o 
 -27   4  10      217.67      178.56     22.71 o 
 -26   4  10       61.13       61.24     16.61 o 
 -25   4  10        5.71       -1.82     12.21 o 
 -24   4  10       35.23       33.80     14.25 o 
 -23   4  10       40.31       40.89     20.42 o 
 -22   4  10       25.25       34.03     13.47 o 
 -21   4  10      546.27      546.63     26.15 o 
 -20   4  10       48.79       40.82     11.20 o 
 -19   4  10       47.83       39.14     10.90 o 
 -18   4  10      289.67      303.24     18.53 o 
 -17   4  10      177.50      175.21     12.99 o 
 -16   4  10      162.69      191.50     13.04 o 
 -15   4  10       90.71       87.92      9.11 o 
 -14   4  10       20.64       11.54      7.21 o 
 -13   4  10      382.24      391.41     15.61 o 
 -12   4  10      406.74      412.35     15.80 o 
 -11   4  10       17.61       15.14      6.58 o 
 -10   4  10      534.97      529.62     18.01 o 
  -9   4  10      353.00      396.02     15.04 o 
  -8   4  10       82.13       72.84      7.99 o 
  -7   4  10        1.07       -8.00      5.33 o 
  -6   4  10      117.73      121.57      9.09 o 
  -5   4  10       94.55       94.24      8.39 o 
  -4   4  10     1810.03     1725.75     48.20 o 
  -3   4  10      518.22      488.70     17.09 o 
  -2   4  10     1178.73     1212.71     31.09 o 
  -1   4  10      122.55      135.74      9.70 o 
   0   4  10        0.14        5.23      6.65 o 
   1   4  10     1079.45     1097.24     51.67 o 
   2   4  10      106.03      102.35     10.50 o 
   3   4  10     1042.37     1062.29     32.74 o 
   4   4  10      160.85      162.18     14.15 o 
   5   4  10      178.76      170.63     22.03 o 
   6   4  10      330.20      281.00     17.72 o 
   7   4  10      121.69      110.34     13.25 o 
   8   4  10       60.08       54.48     11.47 o 
   9   4  10       30.06       45.13     10.86 o 
  10   4  10       56.77       63.42     12.05 o 
  11   4  10        0.63       -8.96      9.75 o 
  12   4  10      175.00      181.12     16.71 o 
  13   4  10        0.53      -10.23      8.00 o 
  14   4  10        7.91      -11.59      7.73 o 
  15   4  10       25.29       26.27      8.92 o 
  16   4  10      103.82      110.88     15.98 o 
  17   4  10        0.28       -4.60     10.71 o 
  18   4  10       33.80       29.38     12.84 o 
  19   4  10        2.07        1.03     11.85 o 
 -27   5  10       42.99       50.42     16.08 o 
 -26   5  10        0.88       -4.26     11.68 o 
 -25   5  10       71.18       92.87     15.05 o 
 -24   5  10       30.59       12.29     11.79 o 
 -23   5  10      187.15      176.15     19.87 o 
 -22   5  10       50.69       31.93     13.05 o 
 -21   5  10       81.52      109.90     16.53 o 
 -20   5  10      109.97      118.62     16.63 o 
 -19   5  10      223.92      223.13     19.40 o 
 -18   5  10       21.70       10.95     10.58 o 
 -17   5  10      118.08      113.57     15.23 o 
 -16   5  10        0.21       -4.74      7.79 o 
 -15   5  10      366.76      341.44     16.37 o 
 -14   5  10       36.36       37.83      8.77 o 
 -13   5  10        0.04       -3.32      6.28 o 
 -12   5  10        1.23       -7.51      6.05 o 
 -11   5  10       17.79       14.34      6.57 o 
 -10   5  10       78.83       75.59      8.24 o 
  -9   5  10      650.70      624.13     19.44 o 
  -8   5  10        7.50       11.95      6.10 o 
  -7   5  10      100.86      101.12      8.62 o 
  -6   5  10      602.48      610.58     21.17 o 
  -5   5  10      110.91      105.67     11.61 o 
  -4   5  10        0.05        5.73      6.12 o 
  -3   5  10      327.49      310.81     14.57 o 
  -2   5  10        2.63       -7.18      6.02 o 
  -1   5  10       16.51       16.50      6.86 o 
   0   5  10       54.01       56.16      8.40 o 
   1   5  10       24.98       19.83      7.57 o 
   2   5  10       28.53       34.43      8.16 o 
   3   5  10      419.75      409.77     18.02 o 
   4   5  10      231.85      258.57     22.09 o 
   5   5  10      370.71      331.45     18.73 o 
   6   5  10      144.24      131.29     13.56 o 
   7   5  10       28.38       41.45     10.64 o 
   8   5  10       44.57       41.82     11.17 o 
   9   5  10      279.80      262.85     15.98 o 
  10   5  10      188.31      183.68     16.01 o 
  11   5  10       14.05        8.25      8.57 o 
  12   5  10       49.67       43.79     10.38 o 
  13   5  10        0.08        7.36      8.96 o 
  14   5  10      190.07      194.19     15.21 o 
  15   5  10       38.69       41.29     10.26 o 
  16   5  10        1.30        4.53     13.03 o 
  17   5  10       56.46       53.19     16.45 o 
  18   5  10      117.64      105.07     19.32 o 
 -25   6  10        9.74       -7.66     10.73 o 
 -24   6  10       85.04       65.06     13.52 o 
 -23   6  10        8.67        3.29     10.35 o 
 -22   6  10       61.06       73.77     13.50 o 
 -21   6  10      134.86      137.50     19.97 o 
 -20   6  10      144.31      141.41     15.02 o 
 -19   6  10       26.36       20.17     10.63 o 
 -18   6  10      203.34      231.22     21.47 o 
 -17   6  10      197.52      206.83     18.74 o 
 -16   6  10      149.85      169.28     16.68 o 
 -15   6  10        0.25       -7.85      9.23 o 
 -14   6  10       17.07       12.04     20.71 o 
 -13   6  10        0.22        2.70      9.50 o 
 -12   6  10      564.15      507.93     26.24 o 
 -11   6  10       62.47       46.19     11.63 o 
 -10   6  10      815.64      730.15     27.18 o 
  -9   6  10       37.48       39.49      9.06 o 
  -8   6  10        6.45        7.99      7.74 o 
  -7   6  10       52.08       34.12      8.88 o 
  -6   6  10      788.44      733.94     23.70 o 
  -5   6  10        2.62        4.03      6.47 o 
  -4   6  10      112.33      130.85     10.14 o 
  -3   6  10      102.69       73.14      8.62 o 
  -2   6  10      485.07      435.61     18.32 o 
  -1   6  10      127.88       93.41     11.04 o 
   0   6  10      180.88      189.51     13.97 o 
   1   6  10      179.88      166.71     16.13 o 
   2   6  10       99.60      102.82     12.86 o 
   3   6  10      443.93      443.69     21.39 o 
   4   6  10      113.67      121.31     12.19 o 
   5   6  10      484.44      461.32     20.03 o 
   6   6  10      346.38      293.83     16.39 o 
   7   6  10      172.41      167.75     13.46 o 
   8   6  10        0.15       -6.15      7.70 o 
   9   6  10        0.05       -7.08      9.67 o 
  10   6  10        0.47        1.77      8.47 o 
  11   6  10      268.12      285.69     17.18 o 
  12   6  10       50.36       54.47     20.45 o 
  13   6  10        0.97        8.51     10.03 o 
  14   6  10       79.75       69.10     12.67 o 
  15   6  10       93.75      118.89     18.78 o 
  16   6  10       21.97       20.34     14.17 o 
 -23   7  10        0.13       15.85     10.71 o 
 -22   7  10       45.66       66.96     12.82 o 
 -21   7  10       86.54       72.72     12.62 o 
 -20   7  10        0.52       21.19     12.64 o 
 -19   7  10       15.95       -5.04      9.70 o 
 -18   7  10        4.53       -4.33      9.02 o 
 -17   7  10       16.26       17.50     14.89 o 
 -16   7  10       73.98       62.64     11.58 o 
 -15   7  10      178.72      171.30     14.57 o 
 -14   7  10        0.52        1.43      8.48 o 
 -13   7  10       13.74       14.63      8.69 o 
 -12   7  10      155.34      153.40     13.70 o 
 -11   7  10        0.26       -8.01      7.98 o 
 -10   7  10      243.08      236.74     15.82 o 
  -9   7  10      104.46      127.14     12.48 o 
  -8   7  10       13.99       32.19      9.19 o 
  -7   7  10      672.93      669.03     26.86 o 
  -6   7  10      285.17      299.31     17.32 o 
  -5   7  10       63.26       46.93     10.11 o 
  -4   7  10      230.82      211.94     15.10 o 
  -3   7  10      511.61      562.06     24.38 o 
  -2   7  10        9.03       12.02     10.57 o 
  -1   7  10      210.44      236.97     15.96 o 
   0   7  10      210.85      229.77     15.81 o 
   1   7  10       97.00       96.58     14.10 o 
   2   7  10     1013.71      961.41     34.55 o 
   3   7  10        0.20       11.45      9.05 o 
   4   7  10      183.00      191.79     21.44 o 
   5   7  10      250.02      262.64     17.45 o 
   6   7  10      196.12      186.43     17.99 o 
   7   7  10      353.88      320.58     22.29 o 
   8   7  10      186.43      207.78     19.39 o 
   9   7  10       17.09        6.78     11.22 o 
  10   7  10        0.39       14.30     10.93 o 
  11   7  10      148.23      161.71     20.16 o 
  12   7  10        4.17       16.98     11.87 o 
  13   7  10       35.92       33.92     19.90 o 
  14   7  10        0.22        7.19     11.52 o 
 -20   8  10       73.60       50.61     29.11 o 
 -19   8  10       48.22       19.25     24.21 o 
 -18   8  10       22.00       21.48     13.79 o 
 -17   8  10        4.33       27.48     13.97 o 
 -16   8  10      304.84      343.90     31.65 o 
 -15   8  10       49.15       43.83     15.18 o 
 -14   8  10      118.45      128.42     21.46 o 
 -13   8  10       22.47       45.52     14.73 o 
 -12   8  10      109.53      112.54     11.20 o 
 -11   8  10       72.11       76.92     17.17 o 
 -10   8  10      427.69      422.37     20.06 o 
  -9   8  10       57.01       92.37     10.82 o 
  -8   8  10      279.36      287.58     16.82 o 
  -7   8  10       19.07       30.56      8.72 o 
  -6   8  10       79.42       66.83     10.09 o 
  -5   8  10       18.52        2.08     10.20 o 
  -4   8  10      299.15      283.20     22.03 o 
  -3   8  10      105.95      111.23     13.55 o 
  -2   8  10        3.04        2.03      8.96 o 
  -1   8  10        0.22      -10.94      8.74 o 
   0   8  10        5.49       11.82      9.63 o 
   1   8  10        8.73       21.05     10.20 o 
   2   8  10       55.39       61.63     12.44 o 
   3   8  10        9.45        7.76     10.30 o 
   4   8  10       33.07       22.46     23.78 o 
   5   8  10        1.99        6.49     10.36 o 
   6   8  10        0.29        2.05     10.25 o 
   7   8  10       45.17       30.64     18.40 o 
   8   8  10       36.61       17.70     12.05 o 
   9   8  10      196.99      191.75     26.77 o 
  10   8  10       20.87       30.99     13.21 o 
  11   8  10        0.06       13.81     12.11 o 
  12   8  10        4.40        7.88     12.29 o 
 -17   9  10        1.39       -3.32     15.45 o 
 -16   9  10       82.87       72.81     20.64 o 
 -15   9  10        0.30        3.26     16.54 o 
 -14   9  10       59.09       71.65     20.69 o 
 -13   9  10       10.54       -0.06     15.75 o 
 -12   9  10       32.83        9.03     20.84 o 
 -11   9  10        2.24       10.92     44.96 o 
 -10   9  10        0.01       -9.06     14.86 o 
  -9   9  10        0.03       -2.16     15.30 o 
  -8   9  10       45.71       40.34     31.58 o 
  -7   9  10        1.05      -15.86     13.56 o 
  -6   9  10       18.07       11.08     17.83 o 
  -5   9  10        0.32      -19.57     13.04 o 
  -4   9  10       62.44       51.65     18.21 o 
  -3   9  10       25.23       28.46      9.93 o 
  -2   9  10        0.28       14.83     10.80 o 
  -1   9  10      406.46      443.70     27.31 o 
   0   9  10      148.77      147.28     15.53 o 
   1   9  10        0.12       10.86     10.33 o 
   2   9  10      116.58      137.82     22.74 o 
   3   9  10      155.56      149.02     16.43 o 
   4   9  10        6.31        2.01     10.87 o 
   5   9  10       77.01       82.57     14.35 o 
   6   9  10       25.00       43.29     13.23 o 
   7   9  10       27.61       64.72     13.74 o 
   8   9  10        9.86       12.33     14.45 o 
 -11  10  10        0.59       19.94     20.66 o 
 -10  10  10        3.36      -15.40     21.47 o 
  -9  10  10       41.43       31.49     16.75 o 
  -8  10  10       30.70       51.62     19.25 o 
  -7  10  10       36.86       30.53     16.65 o 
  -6  10  10       79.99       98.12     20.65 o 
  -5  10  10        1.02       15.83     15.76 o 
  -4  10  10        0.05      -10.73     14.02 o 
  -3  10  10       22.85       44.78     35.22 o 
  -2  10  10       29.93       36.77     33.96 o 
  -1  10  10       12.81        8.22     18.73 o 
   0  10  10       28.63       -1.73     19.94 o 
   1  10  10        1.14        9.75     15.35 o 
   2  10  10       16.30        8.37     22.41 o 
 -29   1  11       63.69       65.17     18.97 o 
 -28   1  11       15.69        1.06     12.12 o 
 -27   1  11        0.02       -9.16     10.66 o 
 -26   1  11        0.11       -0.28     10.98 o 
 -25   1  11       22.15       22.86     19.37 o 
 -24   1  11        0.01       11.49     12.21 o 
 -23   1  11      134.44       84.88     14.34 o 
 -22   1  11      451.08      466.66     25.17 o 
 -21   1  11        1.29       15.27     10.27 o 
 -20   1  11       15.41       24.94     11.00 o 
 -19   1  11       45.17       44.08     10.36 o 
 -18   1  11      196.28      176.11     14.06 o 
 -17   1  11      623.95      615.46     23.81 o 
 -16   1  11      777.40      774.21     24.03 o 
 -15   1  11      277.36      267.04     13.68 o 
 -14   1  11     1837.83     1752.10     42.31 o 
 -13   1  11      515.50      447.57     18.88 o 
 -12   1  11     1051.92      998.37     27.39 o 
 -11   1  11     1333.22     1294.70     33.00 o 
 -10   1  11      932.21      922.15     26.73 o 
  -9   1  11       31.54       19.28      6.87 o 
  -8   1  11       83.77       96.74     10.12 o 
  -7   1  11       19.21       23.50      7.43 o 
  -6   1  11      181.55      186.30     12.02 o 
  -5   1  11       35.00       42.71      8.17 o 
  -4   1  11       10.41        2.62      6.67 o 
  -3   1  11      314.95      346.41     16.69 o 
  -2   1  11       77.78       79.83      9.21 o 
  -1   1  11      302.33      295.25     14.53 o 
   0   1  11      877.43      884.82     27.63 o 
   1   1  11       74.99       97.87     10.21 o 
   2   1  11      918.54      856.22     27.34 o 
   3   1  11       48.19       50.20      9.21 o 
   4   1  11       69.83       64.85      9.95 o 
   5   1  11      512.59      536.12     21.31 o 
   6   1  11      839.88      786.31     26.86 o 
   7   1  11      178.35      179.35     14.02 o 
   8   1  11      134.37       94.07     11.37 o 
   9   1  11      315.17      283.84     16.16 o 
  10   1  11      100.76      113.50     12.13 o 
  11   1  11        0.21      -11.52      7.68 o 
  12   1  11      473.70      494.00     21.58 o 
  13   1  11      131.53      146.38     13.24 o 
  14   1  11        0.66      -11.87      7.92 o 
  15   1  11        3.44       -9.69      8.02 o 
  16   1  11      201.03      191.92     14.28 o 
  17   1  11       26.80       34.06      9.21 o 
  18   1  11       11.28        8.59     12.46 o 
  19   1  11        0.30        2.42     12.13 o 
 -29   2  11        2.51        2.98     15.33 o 
 -28   2  11        1.00       -1.25     12.00 o 
 -27   2  11        0.22        0.40     11.93 o 
 -26   2  11        0.66       -3.96     10.87 o 
 -25   2  11       42.74       61.82     18.93 o 
 -24   2  11      107.00      106.38     15.25 o 
 -23   2  11      152.06      136.17     16.24 o 
 -22   2  11        0.80        5.33     10.09 o 
 -21   2  11        0.17       -1.34      9.35 o 
 -20   2  11      106.74      100.39     13.87 o 
 -19   2  11       79.74       99.62     13.83 o 
 -18   2  11       64.67       87.88     13.54 o 
 -17   2  11       86.15       60.38     12.45 o 
 -16   2  11       25.62       18.18      8.72 o 
 -15   2  11       87.57      105.60     11.45 o 
 -14   2  11       37.77       33.71      8.73 o 
 -13   2  11      865.76      855.40     30.40 o 
 -12   2  11        3.42        2.36      7.44 o 
 -11   2  11        0.30        2.75      7.09 o 
 -10   2  11        0.81       13.13      6.63 o 
  -9   2  11        8.45        5.85      6.59 o 
  -8   2  11       19.30       11.54      6.39 o 
  -7   2  11      406.02      418.34     17.22 o 
  -6   2  11       23.77       42.76      7.33 o 
  -5   2  11      155.38      168.16     11.08 o 
  -4   2  11      194.20      216.72     12.97 o 
  -3   2  11        5.32       16.82      7.10 o 
  -2   2  11      945.44      878.43     27.04 o 
  -1   2  11      414.95      421.41     17.42 o 
   0   2  11        7.98       15.75      7.61 o 
   1   2  11      270.41      237.08     13.28 o 
   2   2  11      961.99      849.73     27.40 o 
   3   2  11        2.24       -0.16      7.33 o 
   4   2  11      637.04      604.03     22.18 o 
   5   2  11       26.40       37.19      8.70 o 
   6   2  11        2.23        6.97      7.70 o 
   7   2  11       31.64       18.12      8.54 o 
   8   2  11       90.05       94.37     10.41 o 
   9   2  11       31.34       34.78      8.52 o 
  10   2  11       38.34       37.40      8.20 o 
  11   2  11       39.58       79.11     20.84 o 
  12   2  11      138.10      159.37     16.79 o 
  13   2  11      232.83      198.54     18.39 o 
  14   2  11        9.70        2.07     10.52 o 
  15   2  11       18.67        7.63     11.64 o 
  16   2  11       13.04       -6.79     11.04 o 
  17   2  11       25.42       52.17     18.88 o 
  18   2  11        2.24        8.86     11.95 o 
  19   2  11        5.41      -13.09     11.77 o 
 -28   3  11       24.66        9.72     14.87 o 
 -27   3  11       19.77       11.95     14.50 o 
 -26   3  11       18.81       28.42     14.76 o 
 -25   3  11        2.73       -6.52     12.50 o 
 -24   3  11        2.79        7.61     10.86 o 
 -23   3  11       78.51       56.60     12.82 o 
 -22   3  11      162.64      181.93     17.21 o 
 -21   3  11      137.03      163.78     16.34 o 
 -20   3  11       30.75       22.60     10.55 o 
 -19   3  11       23.89       30.86     11.16 o 
 -18   3  11       40.39       42.87     11.21 o 
 -17   3  11       46.08       41.82      9.39 o 
 -16   3  11        0.02       -7.15      7.34 o 
 -15   3  11      399.72      405.62     16.78 o 
 -14   3  11       51.57       51.69      8.78 o 
 -13   3  11       45.74       41.70      8.33 o 
 -12   3  11       46.73       44.57      8.32 o 
 -11   3  11       19.40       27.25      7.50 o 
 -10   3  11      986.03     1083.81     31.64 o 
  -9   3  11        0.01       -9.04      6.03 o 
  -8   3  11       39.20       27.53      7.83 o 
  -7   3  11       28.12        6.56      6.63 o 
  -6   3  11       23.10        8.85      6.66 o 
  -5   3  11       26.60       29.52      7.63 o 
  -4   3  11       41.49       38.31      7.96 o 
  -3   3  11       92.57      136.86     12.44 o 
  -2   3  11      162.43      175.54     12.19 o 
  -1   3  11       59.72       60.62      8.89 o 
   0   3  11      400.80      460.52     25.29 o 
   1   3  11        6.53       17.12      8.60 o 
   2   3  11      347.78      330.86     19.36 o 
   3   3  11       35.32       51.00     10.38 o 
   4   3  11      243.56      201.67     15.80 o 
   5   3  11       15.63       18.79      9.80 o 
   6   3  11      510.13      477.95     23.82 o 
   7   3  11       39.51       40.42     13.72 o 
   8   3  11       31.51       34.44     10.96 o 
   9   3  11      655.25      700.38     30.59 o 
  10   3  11       11.01       29.34     10.93 o 
  11   3  11       56.40       23.71     10.75 o 
  12   3  11       28.13       33.32     11.58 o 
  13   3  11       17.27       25.12     11.68 o 
  14   3  11       11.28       13.52     11.48 o 
  15   3  11       75.40       76.86     14.93 o 
  16   3  11       57.53       76.27     14.85 o 
  17   3  11       13.86       14.30     11.79 o 
  18   3  11       35.42       75.64     15.42 o 
 -27   4  11        0.00       -2.20     15.43 o 
 -26   4  11        0.14      -13.47     13.07 o 
 -25   4  11        5.31       15.61     13.35 o 
 -24   4  11        3.46        9.67     12.94 o 
 -23   4  11        2.47      -15.81     11.33 o 
 -22   4  11       32.74       16.62     13.17 o 
 -21   4  11      286.90      271.34     34.50 o 
 -20   4  11      231.91      238.35     18.18 o 
 -19   4  11      114.76      114.99     14.03 o 
 -18   4  11      232.47      243.81     17.73 o 
 -17   4  11     1311.22     1280.88     43.40 o 
 -16   4  11       97.09       78.23     12.29 o 
 -15   4  11      603.78      520.14     21.42 o 
 -14   4  11      294.73      273.55     13.77 o 
 -13   4  11        0.17       -0.33      6.81 o 
 -12   4  11      102.53      138.70     10.50 o 
 -11   4  11        2.95       -5.32      6.60 o 
 -10   4  11      159.40      201.33     14.82 o 
  -9   4  11        0.89        0.66      6.40 o 
  -8   4  11       51.65       58.03      9.65 o 
  -7   4  11      280.86      285.89     18.21 o 
  -6   4  11      426.01      479.40     17.55 o 
  -5   4  11      211.37      194.49     11.32 o 
  -4   4  11        5.11        8.71      6.57 o 
  -3   4  11      167.01      187.80     11.70 o 
  -2   4  11      341.89      361.90     16.63 o 
  -1   4  11       18.01       17.18      7.65 o 
   0   4  11        0.42       -0.55      8.53 o 
   1   4  11       33.93       54.28      9.05 o 
   2   4  11        5.32        5.70     11.83 o 
   3   4  11      720.97      722.29     29.05 o 
   4   4  11       11.99        8.85      9.72 o 
   5   4  11       71.32       80.53     12.22 o 
   6   4  11       55.71       59.14     11.70 o 
   7   4  11      622.13      531.24     25.61 o 
   8   4  11        0.04        3.18      9.49 o 
   9   4  11        7.52       -3.89     11.79 o 
  10   4  11       55.02       50.14     11.89 o 
  11   4  11      415.68      414.35     23.85 o 
  12   4  11       29.99       22.30     11.04 o 
  13   4  11        3.52       -5.18      9.92 o 
  14   4  11        1.46        0.16      8.63 o 
  15   4  11       39.39       33.59     19.79 o 
  16   4  11        0.83        4.99     11.68 o 
  17   4  11       10.45       22.20     16.80 o 
 -26   5  11       29.96       20.05     14.44 o 
 -25   5  11       57.33       55.81     18.97 o 
 -24   5  11        2.00       -2.90     16.08 o 
 -23   5  11       61.22       50.56     14.86 o 
 -22   5  11        7.01        6.95     11.86 o 
 -21   5  11      151.91      183.94     25.91 o 
 -20   5  11       12.91       13.92     12.09 o 
 -19   5  11       20.40       10.05     11.94 o 
 -18   5  11       76.15       66.41     13.96 o 
 -17   5  11      100.70      135.43     19.00 o 
 -16   5  11        2.63        1.26     10.56 o 
 -15   5  11        6.36        4.53      8.82 o 
 -14   5  11      224.14      206.29     13.70 o 
 -13   5  11      448.96      434.78     22.83 o 
 -12   5  11        1.47       -8.69      7.24 o 
 -11   5  11       15.51       14.62      8.02 o 
 -10   5  11       24.24       21.62      7.17 o 
  -9   5  11      237.19      234.57     12.21 o 
  -8   5  11       63.64       85.63      8.83 o 
  -7   5  11      119.19      107.35      9.19 o 
  -6   5  11       85.70      128.83     10.66 o 
  -5   5  11       20.45       20.78      7.36 o 
  -4   5  11        2.70       -3.72      6.23 o 
  -3   5  11       39.88       55.40      8.59 o 
  -2   5  11       80.84       79.26     10.90 o 
  -1   5  11      481.61      409.80     27.41 o 
   0   5  11      139.60      145.44     11.72 o 
   1   5  11      515.26      517.36     27.68 o 
   2   5  11      100.17      107.44     10.99 o 
   3   5  11        5.14        3.12      8.31 o 
   4   5  11      109.10      135.17     15.88 o 
   5   5  11      505.15      515.25     24.36 o 
   6   5  11      136.94      139.31     15.61 o 
   7   5  11        7.81       17.49      9.71 o 
   8   5  11       44.71       11.51     10.37 o 
   9   5  11       49.65       25.46     13.98 o 
  10   5  11      110.04      116.68     12.65 o 
  11   5  11        0.41       -0.38      8.43 o 
  12   5  11       45.03       47.26     10.58 o 
  13   5  11       36.03       51.69     10.85 o 
  14   5  11       17.77        6.37      9.29 o 
  15   5  11        3.64       34.52     12.46 o 
  16   5  11       17.50        7.48     13.46 o 
 -24   6  11        0.69      -15.34     10.23 o 
 -23   6  11      113.71      152.44     29.12 o 
 -22   6  11       24.83       32.69     13.43 o 
 -21   6  11       54.99       59.80     14.70 o 
 -20   6  11      223.06      217.75     28.50 o 
 -19   6  11      188.30      176.39     18.54 o 
 -18   6  11      530.77      463.31     27.69 o 
 -17   6  11      116.31      111.59     32.51 o 
 -16   6  11       10.04        7.11     13.08 o 
 -15   6  11       36.22       32.25     12.98 o 
 -14   6  11      585.77      570.03     35.77 o 
 -13   6  11       43.65       64.29     12.88 o 
 -12   6  11      332.74      335.88     22.26 o 
 -11   6  11       53.66       43.06     13.95 o 
 -10   6  11      199.59      210.29     17.81 o 
  -9   6  11       82.11       88.78     13.48 o 
  -8   6  11      467.33      465.79     25.31 o 
  -7   6  11       20.36       20.69      8.55 o 
  -6   6  11     1039.17      924.72     32.53 o 
  -5   6  11      329.76      313.59     17.50 o 
  -4   6  11      112.37      114.59     12.09 o 
  -3   6  11       32.65       36.39      9.67 o 
  -2   6  11      382.27      350.60     18.49 o 
  -1   6  11       72.95       85.77     11.45 o 
   0   6  11      243.72      260.99     18.51 o 
   1   6  11      322.88      326.47     21.14 o 
   2   6  11        0.53       -4.35      8.11 o 
   3   6  11        2.25       -3.98      8.00 o 
   4   6  11        2.96        0.41      8.55 o 
   5   6  11        0.89        0.68      8.98 o 
   6   6  11      102.68      121.32     13.26 o 
   7   6  11       87.75       81.22     11.42 o 
   8   6  11      326.03      357.59     18.94 o 
   9   6  11        0.06        0.49      8.65 o 
  10   6  11       40.26       53.77     11.07 o 
  11   6  11       21.71       16.99     11.08 o 
  12   6  11       68.57       67.28     13.04 o 
  13   6  11        0.44        5.02      9.97 o 
  14   6  11       58.11       80.87     13.83 o 
  15   6  11       47.22       12.18     17.44 o 
 -22   7  11        4.71       -0.62     10.14 o 
 -21   7  11       88.63      103.47     14.67 o 
 -20   7  11       84.72      102.86     24.61 o 
 -19   7  11       77.06       98.89     13.48 o 
 -18   7  11       17.44       28.61     11.19 o 
 -17   7  11        0.21        9.21      9.83 o 
 -16   7  11       73.12       80.18     14.03 o 
 -15   7  11      117.89      128.05     16.14 o 
 -14   7  11      224.24      266.28     26.69 o 
 -13   7  11      201.82      234.47     29.58 o 
 -12   7  11      248.11      240.12     20.83 o 
 -11   7  11      277.52      328.40     21.14 o 
 -10   7  11       10.41        4.82      9.55 o 
  -9   7  11        1.33        0.76     10.22 o 
  -8   7  11      260.95      278.87     21.57 o 
  -7   7  11       58.72       45.77     12.01 o 
  -6   7  11     1270.63     1222.39     46.45 o 
  -5   7  11       20.95       32.19     11.29 o 
  -4   7  11      395.77      403.10     23.39 o 
  -3   7  11      133.94      139.82     15.39 o 
  -2   7  11      285.89      270.32     17.50 o 
  -1   7  11       96.88       89.73     12.21 o 
   0   7  11       28.58       26.64     10.90 o 
   1   7  11      217.46      256.93     17.49 o 
   2   7  11       13.93       -6.96      8.52 o 
   3   7  11      456.58      420.93     31.17 o 
   4   7  11       88.67      115.00     13.73 o 
   5   7  11      116.24      119.86     18.40 o 
   6   7  11      360.10      325.64     23.28 o 
   7   7  11      165.61      149.23     18.11 o 
   8   7  11       95.96       92.80     15.64 o 
   9   7  11        4.18        9.95     11.59 o 
  10   7  11        0.78        0.49     11.87 o 
  11   7  11        0.00       -4.78     11.40 o 
  12   7  11       12.46       14.91     12.49 o 
 -19   8  11      141.77      120.50     20.07 o 
 -18   8  11        0.04       -2.41     13.60 o 
 -17   8  11        1.09        9.36     13.86 o 
 -16   8  11        2.72       20.63     13.41 o 
 -15   8  11       87.02      140.64     19.49 o 
 -14   8  11        1.14        8.16     12.58 o 
 -13   8  11       49.64       83.53     11.32 o 
 -12   8  11        6.49        0.14      8.21 o 
 -11   8  11        7.38       -1.75      8.49 o 
 -10   8  11        9.74       -2.32      8.43 o 
  -9   8  11        2.83      -17.16     11.44 o 
  -8   8  11        2.65        1.72      8.05 o 
  -7   8  11        0.15       -5.91      7.64 o 
  -6   8  11        2.67       -5.83      9.16 o 
  -5   8  11        6.55       -1.25      9.54 o 
  -4   8  11       71.61       66.47     12.62 o 
  -3   8  11        3.26       -5.63      9.63 o 
  -2   8  11       48.69       39.35     12.07 o 
  -1   8  11      153.11      140.73     18.64 o 
   0   8  11       80.94       78.43     13.96 o 
   1   8  11      314.67      324.57     22.45 o 
   2   8  11       15.48       22.52     11.48 o 
   3   8  11      240.30      228.22     31.77 o 
   4   8  11       33.49       13.72     11.47 o 
   5   8  11        0.40       -2.16     10.61 o 
   6   8  11       74.72      106.88     16.33 o 
   7   8  11       45.41       43.44     13.46 o 
   8   8  11        7.40       15.46     13.38 o 
   9   8  11        4.55        7.35     11.58 o 
  10   8  11        5.95       -4.01     14.14 o 
 -15   9  11        5.35        0.88     16.90 o 
 -14   9  11       23.40       15.47     16.74 o 
 -13   9  11       17.68        0.05     17.34 o 
 -12   9  11        1.54       -2.75     15.08 o 
 -11   9  11      161.00      188.19     27.09 o 
 -10   9  11        5.04       -5.26     15.27 o 
  -9   9  11       31.08       32.44     20.89 o 
  -8   9  11      132.76      130.16     23.60 o 
  -7   9  11       78.05      100.48     21.59 o 
  -6   9  11       29.30       31.88     18.60 o 
  -5   9  11      296.26      307.68     30.93 o 
  -4   9  11       17.53       14.39     10.16 o 
  -3   9  11        8.82       -4.09     11.36 o 
  -2   9  11       63.76       74.08     13.47 o 
  -1   9  11       34.89       45.60     12.13 o 
   0   9  11        0.55        8.53     10.70 o 
   1   9  11       69.63       61.35     13.17 o 
   2   9  11        2.77       -1.96     10.80 o 
   3   9  11        6.21       -3.69     16.31 o 
   4   9  11        4.81        2.38     10.93 o 
   5   9  11        0.01       10.49     14.03 o 
  -5  10  11       10.40       23.44     16.96 o 
 -29   0  12        2.53       -3.50     17.58 o 
 -28   0  12       75.11      107.29     45.05 o 
 -27   0  12       26.36        4.81     17.20 o 
 -26   0  12        1.66        6.54     38.94 o 
 -25   0  12       75.97       81.55     20.96 o 
 -24   0  12       81.67      111.16     38.00 o 
 -23   0  12       18.79       -1.49     15.02 o 
 -22   0  12     1483.41     1547.76    106.27 o 
 -21   0  12      283.32      309.89     22.69 o 
 -20   0  12      290.47      304.46     22.33 o 
 -19   0  12      965.07      947.92     56.98 o 
 -18   0  12       59.21       57.59     13.53 o 
 -17   0  12      452.07      460.38     33.17 o 
 -16   0  12      196.06      216.42     21.16 o 
 -15   0  12      565.30      559.27     28.68 o 
 -14   0  12      709.60      697.73     32.02 o 
 -13   0  12       28.89       56.18     13.13 o 
 -12   0  12      326.64      345.00     22.07 o 
 -11   0  12      236.52      203.20     17.16 o 
 -10   0  12     2337.54     2214.09     72.28 o 
  -9   0  12      997.79      978.53     39.65 o 
  -8   0  12      193.15      179.73     16.64 o 
  -7   0  12     2335.42     2342.89     91.37 o 
  -6   0  12      346.72      352.89     25.24 o 
  -5   0  12      300.82      260.41     18.76 o 
  -4   0  12       50.07       40.75     12.95 o 
  -3   0  12      988.21      959.92     38.76 o 
  -2   0  12      522.32      472.71     25.02 o 
  -1   0  12     3217.92     3177.99     99.02 o 
   0   0  12      250.00      236.86     18.49 o 
   1   0  12     2949.98     2851.43    114.44 o 
   2   0  12      902.09      869.96     47.74 o 
   3   0  12      571.10      557.02     38.54 o 
   4   0  12       31.77       14.92     14.16 o 
   5   0  12     1462.29     1456.92     68.38 o 
   6   0  12      513.28      512.69     36.26 o 
   7   0  12       62.86       46.04     17.46 o 
   8   0  12      831.28      797.93     46.94 o 
   9   0  12      914.35      900.09     51.25 o 
  10   0  12      475.60      488.25     53.27 o 
  11   0  12      235.16      290.45     30.23 o 
  12   0  12      132.15      150.89     25.03 o 
  13   0  12       52.64       31.14     26.14 o 
  14   0  12       50.01       64.82     25.65 o 
  15   0  12        0.95       -5.86     12.07 o 
  16   0  12        0.75        9.30     12.61 o 
  17   0  12       13.39      -15.69     16.61 o 
  18   0  12        2.17        4.18     22.01 o 
 -28   1  12       34.54       51.34     14.80 o 
 -27   1  12        2.13       -4.63     12.09 o 
 -26   1  12       13.76       11.30     11.83 o 
 -25   1  12        0.00      -15.87     10.58 o 
 -24   1  12       29.53       43.40     13.20 o 
 -23   1  12        0.43       12.68     11.05 o 
 -22   1  12      321.00      288.27     20.78 o 
 -21   1  12      148.88      169.00     17.32 o 
 -20   1  12      104.12      109.22     14.97 o 
 -19   1  12        7.26       21.93     10.87 o 
 -18   1  12      257.32      273.47     20.04 o 
 -17   1  12       59.42       63.55     10.38 o 
 -16   1  12     3270.67     3275.71     72.92 o 
 -15   1  12      371.38      316.05     15.18 o 
 -14   1  12      730.93      642.35     21.70 o 
 -13   1  12       20.77        1.58      7.92 o 
 -12   1  12        3.42        2.10      7.34 o 
 -11   1  12       58.01       62.95      9.07 o 
 -10   1  12     1537.25     1494.87     37.46 o 
  -9   1  12      248.93      240.84     12.73 o 
  -8   1  12      169.70      133.23     10.36 o 
  -7   1  12       16.55       20.46     11.11 o 
  -6   1  12       83.75       96.96     10.50 o 
  -5   1  12      177.41      194.73     12.92 o 
  -4   1  12      957.75      938.41     29.49 o 
  -3   1  12        1.74       -9.99      6.88 o 
  -2   1  12      699.93      663.26     23.67 o 
  -1   1  12      696.46      656.59     23.55 o 
   0   1  12      416.19      410.71     18.23 o 
   1   1  12       57.80       32.36      8.90 o 
   2   1  12        7.84       16.95      8.47 o 
   3   1  12      469.15      439.39     19.84 o 
   4   1  12       72.14       58.01     10.45 o 
   5   1  12       79.15       94.31     11.49 o 
   6   1  12      196.53      209.20     14.62 o 
   7   1  12        0.01       -8.80      8.44 o 
   8   1  12       27.55       16.38      9.28 o 
   9   1  12       11.38        9.59      8.64 o 
  10   1  12       42.41        6.39      8.87 o 
  11   1  12        2.02        6.90      9.00 o 
  12   1  12      100.91      120.15     12.83 o 
  13   1  12       56.92       42.10     11.39 o 
  14   1  12        0.71       -3.00      8.97 o 
  15   1  12       30.29       33.83     11.56 o 
  16   1  12        2.08       -4.82      8.68 o 
  17   1  12        9.49       15.76     13.18 o 
  18   1  12        2.44        0.14     12.38 o 
 -28   2  12       27.91       58.68     17.36 o 
 -27   2  12        0.01       -1.90     11.64 o 
 -26   2  12       16.50        7.98     12.46 o 
 -25   2  12      244.14      258.52     21.15 o 
 -24   2  12        1.32       -8.59     10.47 o 
 -23   2  12      242.56      258.00     20.54 o 
 -22   2  12       48.26       39.59     12.62 o 
 -21   2  12       26.09       46.36     12.32 o 
 -20   2  12       46.75       50.08     12.63 o 
 -19   2  12      431.24      425.38     23.93 o 
 -18   2  12      125.64      132.87     14.99 o 
 -17   2  12       61.35       79.33     13.06 o 
 -16   2  12      185.88      190.51     18.18 o 
 -15   2  12       30.19       18.22      9.42 o 
 -14   2  12      990.38      971.18     30.77 o 
 -13   2  12      356.07      350.85     17.40 o 
 -12   2  12       98.32      103.32     11.35 o 
 -11   2  12      690.15      642.49     23.43 o 
 -10   2  12      359.72      335.39     16.59 o 
  -9   2  12     1605.43     1535.32     42.28 o 
  -8   2  12     1220.64     1188.46     34.68 o 
  -7   2  12      650.96      575.34     21.75 o 
  -6   2  12      643.41      609.68     22.29 o 
  -5   2  12       32.84       10.91      7.73 o 
  -4   2  12      320.54      315.27     15.47 o 
  -3   2  12        3.32       -7.53      6.89 o 
  -2   2  12      237.81      237.98     13.77 o 
  -1   2  12      395.71      373.88     16.97 o 
   0   2  12       36.15       41.16      9.15 o 
   1   2  12     2158.66     2059.13     53.68 o 
   2   2  12      853.74      842.75     27.59 o 
   3   2  12      725.72      700.71     25.12 o 
   4   2  12       10.18       24.99      8.87 o 
   5   2  12     2141.69     2170.83     56.72 o 
   6   2  12       60.72       52.65      9.71 o 
   7   2  12      230.62      236.24     14.86 o 
   8   2  12        1.08       14.84      7.97 o 
   9   2  12      137.06      134.35     11.47 o 
  10   2  12       51.97       43.24      9.72 o 
  11   2  12      163.01      193.07     18.43 o 
  12   2  12       94.77      115.89     16.17 o 
  13   2  12      429.01      372.64     29.55 o 
  14   2  12        1.23       -3.74     10.75 o 
  15   2  12       40.74       48.80     13.85 o 
  16   2  12        2.62       -1.97     11.68 o 
  17   2  12       47.31       36.00     14.04 o 
 -27   3  12       25.59       18.51     14.86 o 
 -26   3  12        4.85      -17.35     17.15 o 
 -25   3  12       18.04       34.44     14.88 o 
 -24   3  12      148.44      158.17     29.89 o 
 -23   3  12      126.17      118.35     15.85 o 
 -22   3  12       46.25       56.95     13.18 o 
 -21   3  12      169.54      212.61     18.41 o 
 -20   3  12       35.17       50.15     12.90 o 
 -19   3  12      341.87      330.72     21.08 o 
 -18   3  12      969.49      999.37     37.75 o 
 -17   3  12       10.43        1.35      9.64 o 
 -16   3  12        1.76        8.27      9.87 o 
 -15   3  12        0.73      -12.97      8.64 o 
 -14   3  12       22.77       37.10     11.07 o 
 -13   3  12     1626.96     1620.67     45.49 o 
 -12   3  12       84.24       65.23     10.50 o 
 -11   3  12       24.02       36.04      8.89 o 
 -10   3  12       39.65       50.43      9.29 o 
  -9   3  12        3.22        3.92      8.32 o 
  -8   3  12      321.75      298.33     15.91 o 
  -7   3  12      233.23      205.54     13.49 o 
  -6   3  12      161.51      154.27     12.17 o 
  -5   3  12       18.30        2.74      8.49 o 
  -4   3  12      650.06      663.67     27.43 o 
  -3   3  12      419.33      397.35     20.58 o 
  -2   3  12      542.41      537.77     24.12 o 
  -1   3  12      100.97       91.73     12.27 o 
   0   3  12       50.65       14.98      9.46 o 
   1   3  12     1481.28     1457.80     47.21 o 
   2   3  12      416.42      385.91     21.20 o 
   3   3  12      240.61      214.28     16.86 o 
   4   3  12       63.77       60.61     11.78 o 
   5   3  12      449.41      386.78     21.86 o 
   6   3  12       58.31       58.04     12.04 o 
   7   3  12       34.67       25.10     10.72 o 
   8   3  12      528.35      453.54     24.49 o 
   9   3  12      103.49      118.93     23.27 o 
  10   3  12       45.29       43.19     12.46 o 
  11   3  12       24.53       14.97     11.00 o 
  12   3  12       19.68       22.91     12.43 o 
  13   3  12        2.67      -13.22     10.32 o 
  14   3  12      171.50      216.15     20.43 o 
  15   3  12       87.59       61.06     14.62 o 
  16   3  12       21.31       23.03     13.29 o 
  17   3  12       20.37       26.05     13.92 o 
 -26   4  12        0.51      -10.62     13.18 o 
 -25   4  12        4.79       18.76     14.80 o 
 -24   4  12       61.71       76.21     16.88 o 
 -23   4  12        0.01      -16.35     10.90 o 
 -22   4  12      171.26      195.19     21.28 o 
 -21   4  12       17.59       15.90     17.77 o 
 -20   4  12       38.33       30.95     13.52 o 
 -19   4  12      712.56      645.42     29.50 o 
 -18   4  12      179.39      158.96     15.81 o 
 -17   4  12        3.31       -1.61      9.66 o 
 -16   4  12      120.09      132.06     18.56 o 
 -15   4  12      830.77      889.62     34.25 o 
 -14   4  12      619.54      614.42     27.01 o 
 -13   4  12      188.00      189.51     17.49 o 
 -12   4  12      466.07      414.10     23.99 o 
 -11   4  12      112.14      126.48     10.76 o 
 -10   4  12      357.94      342.20     15.20 o 
  -9   4  12      516.71      525.81     19.12 o 
  -8   4  12       44.76       34.39      8.47 o 
  -7   4  12      623.98      662.61     21.92 o 
  -6   4  12      118.87      141.85     12.59 o 
  -5   4  12      285.60      325.51     16.50 o 
  -4   4  12        9.97       10.84      7.66 o 
  -3   4  12      154.20      181.60     13.88 o 
  -2   4  12       43.45       40.38      8.99 o 
  -1   4  12      507.59      494.21     23.24 o 
   0   4  12        0.08       13.32      8.74 o 
   1   4  12       42.33       38.60     10.24 o 
   2   4  12      215.32      241.50     17.16 o 
   3   4  12      151.89      194.20     16.18 o 
   4   4  12      138.75      134.58     17.38 o 
   5   4  12        2.42       -1.41      8.71 o 
   6   4  12      579.00      601.65     27.98 o 
   7   4  12      473.18      473.17     24.92 o 
   8   4  12      159.45      177.49     16.72 o 
   9   4  12       13.15       10.41     10.56 o 
  10   4  12      197.48      184.29     21.85 o 
  11   4  12        9.97       -0.97     10.36 o 
  12   4  12       15.63        5.42     10.61 o 
  13   4  12        8.34        2.13     10.95 o 
  14   4  12        2.42       11.32     12.11 o 
  15   4  12        7.09        3.74     11.38 o 
  16   4  12       47.05       59.46     15.25 o 
 -25   5  12       38.59       79.52     17.07 o 
 -24   5  12        7.87        0.11     13.96 o 
 -23   5  12       11.30       48.84     14.71 o 
 -22   5  12      116.14      113.15     17.96 o 
 -21   5  12        0.01        7.21     12.43 o 
 -20   5  12       64.12       71.01     15.56 o 
 -19   5  12       95.35      110.03     16.53 o 
 -18   5  12        0.56        4.72     12.27 o 
 -17   5  12      346.25      356.66     24.97 o 
 -16   5  12       47.45       59.20     14.40 o 
 -15   5  12       97.64       93.22     15.88 o 
 -14   5  12      259.26      229.18     20.07 o 
 -13   5  12      244.90      200.45     18.33 o 
 -12   5  12      142.04      123.76     11.83 o 
 -11   5  12        3.10       -0.48      8.05 o 
 -10   5  12       60.75       65.03      9.87 o 
  -9   5  12       44.25       36.75      9.04 o 
  -8   5  12      498.99      478.16     24.12 o 
  -7   5  12       12.95        9.80      7.97 o 
  -6   5  12       29.21       26.49      8.58 o 
  -5   5  12        3.18        7.76      8.39 o 
  -4   5  12        9.87        1.49      8.04 o 
  -3   5  12       81.26       70.57     11.03 o 
  -2   5  12      297.07      291.62     17.96 o 
  -1   5  12       41.88       56.39     10.84 o 
   0   5  12      229.94      229.04     16.47 o 
   1   5  12       17.15       11.28      9.03 o 
   2   5  12        0.70       -5.99      8.49 o 
   3   5  12      389.76      352.10     20.52 o 
   4   5  12      968.94      947.87     42.48 o 
   5   5  12        4.59        5.80     14.30 o 
   6   5  12      113.56      139.51     15.40 o 
   7   5  12      645.87      576.50     27.49 o 
   8   5  12       49.49       39.01     11.65 o 
   9   5  12        9.15       25.59     11.10 o 
  10   5  12       82.88      126.69     15.90 o 
  11   5  12       32.09        9.43      9.55 o 
  12   5  12      155.56      196.14     16.11 o 
  13   5  12        0.54        5.47      9.48 o 
  14   5  12      126.06      154.04     18.15 o 
 -23   6  12       33.89       43.97     14.98 o 
 -22   6  12        0.01       13.57     12.61 o 
 -21   6  12      145.79      168.90     32.44 o 
 -20   6  12        5.26        9.78     12.66 o 
 -19   6  12       35.06       47.62     15.44 o 
 -18   6  12        0.00       -3.79     12.30 o 
 -17   6  12      278.87      283.11     22.37 o 
 -16   6  12       18.17       13.24     11.80 o 
 -15   6  12      137.89      150.56     34.17 o 
 -14   6  12      190.81      214.29     19.60 o 
 -13   6  12       59.09       46.27     13.12 o 
 -12   6  12      170.29      168.94     17.40 o 
 -11   6  12      156.40      122.23     16.08 o 
 -10   6  12       95.07       64.41     13.39 o 
  -9   6  12       86.01       65.65     13.38 o 
  -8   6  12      304.51      254.73     19.94 o 
  -7   6  12      244.09      248.24     19.55 o 
  -6   6  12       52.42       45.36     12.40 o 
  -5   6  12       35.39       59.03     13.23 o 
  -4   6  12      105.29      105.30     21.10 o 
  -3   6  12      586.76      574.65     35.31 o 
  -2   6  12      338.66      326.19     19.07 o 
  -1   6  12      363.66      351.36     19.69 o 
   0   6  12      195.07      151.88     14.41 o 
   1   6  12       10.91       10.95      8.93 o 
   2   6  12        6.42        4.53      8.88 o 
   3   6  12        4.86       -1.18      8.42 o 
   4   6  12      197.82      169.00     18.66 o 
   5   6  12      152.23      147.52     15.16 o 
   6   6  12      106.80       96.75     13.80 o 
   7   6  12       84.33      101.59     13.10 o 
   8   6  12       21.14      -10.51      8.50 o 
   9   6  12       41.35       35.43     10.68 o 
  10   6  12       18.25       -1.96     10.00 o 
  11   6  12       20.26       43.75     15.56 o 
  12   6  12        3.54       -4.63     11.85 o 
  13   6  12        9.55       10.27     13.15 o 
 -21   7  12       12.92       12.94     17.14 o 
 -20   7  12       10.00       24.60     11.77 o 
 -19   7  12       25.46       16.82     10.89 o 
 -18   7  12       24.33       24.19     11.08 o 
 -17   7  12       96.70       98.51     14.05 o 
 -16   7  12       48.00       51.99     13.01 o 
 -15   7  12        3.66        9.57     10.99 o 
 -14   7  12        2.98       -7.39     10.41 o 
 -13   7  12       51.42       61.23     13.01 o 
 -12   7  12        6.58       -1.69     10.31 o 
 -11   7  12      233.88      260.78     20.32 o 
 -10   7  12       84.89       76.07     13.60 o 
  -9   7  12       90.58      111.41     15.20 o 
  -8   7  12        2.06       -6.31      9.96 o 
  -7   7  12      250.70      225.21     23.15 o 
  -6   7  12        1.71       -1.11     10.60 o 
  -5   7  12      833.80      806.17     36.40 o 
  -4   7  12        0.77       -2.95     10.91 o 
  -3   7  12      105.55      110.72     15.34 o 
  -2   7  12        7.04       -3.19     10.56 o 
  -1   7  12       24.52       18.36     12.02 o 
   0   7  12       78.52       64.10     12.23 o 
   1   7  12      155.31      148.34     15.09 o 
   2   7  12       22.70       23.77     10.86 o 
   3   7  12      130.32      151.95     17.69 o 
   4   7  12        7.11       -0.52     11.18 o 
   5   7  12       26.57       21.50     12.84 o 
   6   7  12       64.86       91.94     16.06 o 
   7   7  12       10.33        3.10     18.73 o 
   8   7  12       25.58       24.59     12.94 o 
   9   7  12      176.08      205.43     23.14 o 
  10   7  12        0.49       -0.13     12.17 o 
 -18   8  12       24.53       24.37     15.41 o 
 -17   8  12       15.93       23.83     15.40 o 
 -16   8  12      158.61      176.85     33.97 o 
 -15   8  12        0.03      -12.05     12.97 o 
 -14   8  12      183.34      205.78     22.52 o 
 -13   8  12       34.93       45.06     10.91 o 
 -12   8  12       57.16       39.79     10.76 o 
 -11   8  12        9.78        0.76      9.70 o 
 -10   8  12       24.02       24.08     11.24 o 
  -9   8  12      133.79      111.57     14.85 o 
  -8   8  12      319.09      315.46     25.61 o 
  -7   8  12       22.29       18.80     12.32 o 
  -6   8  12       71.61       93.42     14.29 o 
  -5   8  12       58.44       49.68     22.97 o 
  -4   8  12        0.39       -1.45     10.44 o 
  -3   8  12        0.33       -6.32      9.96 o 
  -2   8  12       35.71       39.53     13.09 o 
  -1   8  12        8.67       -2.57     10.50 o 
   0   8  12       64.78       99.20     15.13 o 
   1   8  12       11.93       21.98     12.04 o 
   2   8  12        0.16       -8.91     10.12 o 
   3   8  12       10.94       32.12     12.69 o 
   4   8  12       15.64       10.32     11.52 o 
   5   8  12        4.56        8.49     12.05 o 
   6   8  12       19.09       22.07     15.28 o 
   7   8  12        1.25      -16.09     10.72 o 
 -13   9  12        0.08      -18.47     14.45 o 
 -12   9  12       10.07        3.78     38.49 o 
 -11   9  12       11.71       29.54     18.33 o 
 -10   9  12       57.55       67.47     21.34 o 
  -9   9  12       17.55       16.59     17.43 o 
  -8   9  12       11.52      -13.23     14.77 o 
  -7   9  12        0.12      -15.17     14.26 o 
  -6   9  12       26.54       26.31     18.46 o 
  -5   9  12       68.95       90.82     28.07 o 
  -4   9  12       39.27       49.66     12.32 o 
  -3   9  12       75.27       86.01     14.02 o 
  -2   9  12      116.81      131.10     16.49 o 
  -1   9  12       27.12       47.73     13.18 o 
   0   9  12       34.86       53.38     20.07 o 
   1   9  12      122.00      147.72     17.44 o 
   2   9  12        1.93       -4.47     12.55 o 
 -28   1  13        0.43       -6.89     12.03 o 
 -27   1  13       23.19       25.13     12.95 o 
 -26   1  13       21.86       25.87     13.20 o 
 -25   1  13        0.00        7.23     11.83 o 
 -24   1  13      128.14       90.30     15.72 o 
 -23   1  13      276.93      320.98     29.06 o 
 -22   1  13        0.16       15.40     11.70 o 
 -21   1  13        7.49       -3.90     10.53 o 
 -20   1  13      229.52      224.40     27.80 o 
 -19   1  13      143.96      145.51     16.75 o 
 -18   1  13      174.19      170.06     22.54 o 
 -17   1  13       25.75       29.29     10.31 o 
 -16   1  13       35.38       17.48     11.52 o 
 -15   1  13       86.96       88.59     10.85 o 
 -14   1  13     1075.47     1080.84     30.73 o 
 -13   1  13       21.86       20.98      9.36 o 
 -12   1  13     2665.83     2523.18     58.24 o 
 -11   1  13      957.06      885.82     26.58 o 
 -10   1  13        9.89        8.86      8.09 o 
  -9   1  13        1.11       -6.35      7.60 o 
  -8   1  13      874.03      897.81     26.48 o 
  -7   1  13      157.40      127.23     11.11 o 
  -6   1  13      789.39      759.72     26.65 o 
  -5   1  13        0.76       11.00      8.40 o 
  -4   1  13      152.45      134.70     12.36 o 
  -3   1  13      531.94      500.04     29.12 o 
  -2   1  13      326.30      334.15     17.07 o 
  -1   1  13      192.50      177.54     14.12 o 
   0   1  13        1.58       -4.63      8.27 o 
   1   1  13      304.99      295.34     16.69 o 
   2   1  13        1.77       -6.77      8.77 o 
   3   1  13       23.99       15.18      9.32 o 
   4   1  13      362.84      365.26     18.55 o 
   5   1  13       51.34       51.47     10.69 o 
   6   1  13      397.23      368.14     18.82 o 
   7   1  13      144.98      159.20     13.86 o 
   8   1  13       45.23       47.81     10.54 o 
   9   1  13       63.94       69.75     11.37 o 
  10   1  13      320.43      315.20     18.22 o 
  11   1  13       32.74       45.45     11.15 o 
  12   1  13      118.35      122.91     13.24 o 
  13   1  13       33.19       21.54      9.83 o 
  14   1  13        3.12       -5.23      8.88 o 
  15   1  13       31.30       56.81     14.95 o 
  16   1  13      156.48      161.60     19.94 o 
 -27   2  13       12.76       -9.32     14.20 o 
 -26   2  13       26.76       50.18     14.69 o 
 -25   2  13      100.78       78.66     15.66 o 
 -24   2  13        2.44        9.35     11.62 o 
 -23   2  13        0.01        4.20     11.00 o 
 -22   2  13      124.72      137.14     16.69 o 
 -21   2  13        0.47       -2.40     10.48 o 
 -20   2  13      434.97      387.80     23.89 o 
 -19   2  13     1352.78     1366.51     48.14 o 
 -18   2  13       10.00       -4.89     10.38 o 
 -17   2  13      283.70      259.22     19.48 o 
 -16   2  13       99.76      102.62     14.32 o 
 -15   2  13       69.71       79.36     13.44 o 
 -14   2  13      584.34      545.51     26.17 o 
 -13   2  13     1059.49     1114.96     34.86 o 
 -12   2  13       39.56       35.12      8.99 o 
 -11   2  13        0.76       -4.11      8.16 o 
 -10   2  13      114.68      104.30     19.04 o 
  -9   2  13      193.41      208.71     14.14 o 
  -8   2  13        0.90       -2.97      7.77 o 
  -7   2  13      632.04      628.45     23.41 o 
  -6   2  13       47.06       68.26     10.15 o 
  -5   2  13       11.58       10.36      8.03 o 
  -4   2  13       20.53       38.03      9.24 o 
  -3   2  13      120.43      104.03     11.19 o 
  -2   2  13        0.14       -4.28      7.38 o 
  -1   2  13      197.76      195.92     16.99 o 
   0   2  13        1.91        4.22      8.24 o 
   1   2  13      815.00      782.85     27.19 o 
   2   2  13      116.37      105.07     11.45 o 
   3   2  13       35.30       26.01      9.10 o 
   4   2  13       22.99        8.78     10.94 o 
   5   2  13       44.93       38.78      9.64 o 
   6   2  13      289.24      251.83     15.18 o 
   7   2  13      277.85      254.08     15.16 o 
   8   2  13       15.31       25.74     10.25 o 
   9   2  13       23.79       11.82      8.35 o 
  10   2  13        8.52        6.68      7.94 o 
  11   2  13       51.28       78.73     23.43 o 
  12   2  13       11.44        7.98     12.33 o 
  13   2  13       23.91       21.18     13.95 o 
  14   2  13        1.22       -0.11     14.11 o 
  15   2  13        2.33        2.28     12.32 o 
  16   2  13       24.38       63.98     15.83 o 
 -26   3  13        1.18        4.09     14.14 o 
 -25   3  13       20.16       24.52     14.89 o 
 -24   3  13       99.39       71.93     17.30 o 
 -23   3  13       11.36       -1.79     12.96 o 
 -22   3  13       63.93       64.28     13.54 o 
 -21   3  13       15.32       22.37     11.81 o 
 -20   3  13       31.98       20.54     12.96 o 
 -19   3  13      133.39      124.36     15.70 o 
 -18   3  13     1062.20     1069.06     40.47 o 
 -17   3  13       99.08       96.96     14.42 o 
 -16   3  13      259.31      283.90     25.36 o 
 -15   3  13       36.92       33.48     11.30 o 
 -14   3  13      120.87      103.68     13.73 o 
 -13   3  13       47.12       55.44     11.68 o 
 -12   3  13      743.90      605.00     39.25 o 
 -11   3  13       26.69       17.73     10.16 o 
 -10   3  13      129.87      129.32     14.87 o 
  -9   3  13      398.27      397.50     34.34 o 
  -8   3  13       21.12       12.99      9.51 o 
  -7   3  13      258.71      255.55     17.70 o 
  -6   3  13      375.51      320.66     19.10 o 
  -5   3  13       24.96       25.04      9.82 o 
  -4   3  13      223.04      229.43     18.76 o 
  -3   3  13      338.36      324.16     19.41 o 
  -2   3  13       14.74       11.21      9.18 o 
  -1   3  13        0.00       -3.24      8.86 o 
   0   3  13      354.89      375.96     21.52 o 
   1   3  13      545.31      593.40     32.17 o 
   2   3  13      145.98      136.86     14.89 o 
   3   3  13       21.99       18.44     10.53 o 
   4   3  13      299.04      275.39     19.44 o 
   5   3  13       65.53       49.58     11.94 o 
   6   3  13       40.83       37.86     11.80 o 
   7   3  13       36.08       27.90     11.50 o 
   8   3  13       81.11       99.00     23.43 o 
   9   3  13      117.72      133.63     16.64 o 
  10   3  13        0.28       -0.05     11.28 o 
  11   3  13       77.91       74.82     14.96 o 
  12   3  13       13.80        7.75     11.46 o 
  13   3  13        0.25        6.24     13.58 o 
  14   3  13        0.01        3.76     11.65 o 
  15   3  13        5.81       -9.75     11.79 o 
 -25   4  13       44.35       63.29     18.90 o 
 -24   4  13        6.19       -8.42     14.96 o 
 -23   4  13        1.98       -1.66     12.86 o 
 -22   4  13       12.58       -2.85     12.39 o 
 -21   4  13       22.36       18.92     13.37 o 
 -20   4  13       51.76       47.20     15.25 o 
 -19   4  13      114.59      122.48     20.78 o 
 -18   4  13      241.67      250.07     22.85 o 
 -17   4  13      348.07      325.28     21.29 o 
 -16   4  13        6.43       -9.85     11.76 o 
 -15   4  13       45.47       33.25     11.77 o 
 -14   4  13      143.43      142.50     15.46 o 
 -13   4  13      305.70      305.07     19.38 o 
 -12   4  13      127.63      117.54     13.90 o 
 -11   4  13      136.64      138.28     14.64 o 
 -10   4  13      895.16      819.51     32.18 o 
  -9   4  13       95.74       84.36     13.99 o 
  -8   4  13      190.27      170.19     24.43 o 
  -7   4  13      199.69      161.43     13.08 o 
  -6   4  13       90.94       79.74     12.26 o 
  -5   4  13       15.75        6.25      8.43 o 
  -4   4  13       92.92       70.91     11.89 o 
  -3   4  13       55.54       78.61     12.26 o 
  -2   4  13       47.18       43.44     10.60 o 
  -1   4  13        0.14        4.23      9.02 o 
   0   4  13       97.29      119.95     13.82 o 
   1   4  13      271.42      297.53     19.30 o 
   2   4  13      115.85      154.06     15.52 o 
   3   4  13       50.88       38.10     11.25 o 
   4   4  13      205.13      184.92     16.93 o 
   5   4  13      165.79      138.40     15.54 o 
   6   4  13       11.17       31.55     11.63 o 
   7   4  13       64.05       97.31     14.80 o 
   8   4  13      117.16       98.40     14.63 o 
   9   4  13       31.83       20.80     11.66 o 
  10   4  13       21.39       20.46     14.50 o 
  11   4  13       97.62      105.65     16.01 o 
  12   4  13       10.47       21.53     12.30 o 
  13   4  13        5.61       12.76     12.09 o 
  14   4  13        1.95        2.36     12.11 o 
 -24   5  13        5.47       -8.12     13.03 o 
 -23   5  13       21.54       37.74     15.35 o 
 -22   5  13       16.08       17.46     14.64 o 
 -21   5  13      144.24      130.01     18.93 o 
 -20   5  13       57.16       58.92     22.15 o 
 -19   5  13        4.36        2.23     12.25 o 
 -18   5  13      213.86      215.30     21.57 o 
 -17   5  13      207.94      248.14     22.29 o 
 -16   5  13      147.94      135.55     18.27 o 
 -15   5  13      391.25      405.76     27.03 o 
 -14   5  13        2.64        2.65     11.23 o 
 -13   5  13      189.96      207.04     19.91 o 
 -12   5  13        0.55       -0.14     11.85 o 
 -11   5  13      665.25      664.57     28.35 o 
 -10   5  13       73.26       62.17     11.72 o 
  -9   5  13      166.30      193.14     17.63 o 
  -8   5  13       29.18       24.62     10.42 o 
  -7   5  13        0.02        8.23      7.95 o 
  -6   5  13        5.32       16.94      8.72 o 
  -5   5  13      241.65      261.56     17.83 o 
  -4   5  13      296.92      269.33     19.81 o 
  -3   5  13      425.17      400.47     21.81 o 
  -2   5  13       60.72       62.73     11.82 o 
  -1   5  13       40.95       34.31     10.90 o 
   0   5  13      230.42      227.47     17.47 o 
   1   5  13       25.41       27.81     10.83 o 
   2   5  13        0.18      -10.78      9.15 o 
   3   5  13      203.56      218.62     17.84 o 
   4   5  13        0.07      -10.37      9.40 o 
   5   5  13       87.30       62.19     13.56 o 
   6   5  13        0.01        8.77     10.61 o 
   7   5  13        0.43       -8.05     10.14 o 
   8   5  13       37.37       40.28     12.88 o 
   9   5  13        1.93       -5.67     10.28 o 
  10   5  13        1.22        9.07     11.39 o 
  11   5  13       60.32       69.11     14.63 o 
  12   5  13       26.25       26.17     12.84 o 
 -22   6  13       23.39       37.63     14.91 o 
 -21   6  13       18.28       36.69     14.71 o 
 -20   6  13      184.20      194.60     20.91 o 
 -19   6  13        4.90       25.29     13.43 o 
 -18   6  13      361.67      399.07     36.96 o 
 -17   6  13        0.36       -8.09     11.59 o 
 -16   6  13       17.80       11.09     12.52 o 
 -15   6  13      107.81       91.77     16.06 o 
 -14   6  13       87.61       74.13     15.56 o 
 -13   6  13       85.23       77.64     14.73 o 
 -12   6  13        1.94       12.73     11.61 o 
 -11   6  13      104.15      107.23     15.44 o 
 -10   6  13       94.41       67.93     14.33 o 
  -9   6  13      172.13      178.85     18.32 o 
  -8   6  13        3.41        7.75     11.62 o 
  -7   6  13      317.54      311.12     27.31 o 
  -6   6  13       92.10       95.88     19.76 o 
  -5   6  13       58.99       58.99     15.00 o 
  -4   6  13      271.20      335.26     23.28 o 
  -3   6  13       27.05       20.00     12.92 o 
  -2   6  13      109.39      159.41     22.86 o 
  -1   6  13        0.45       -5.04     10.87 o 
   0   6  13       59.88       74.95     15.16 o 
   1   6  13        2.71       11.86     11.30 o 
   2   6  13       13.13        0.47     10.50 o 
   3   6  13        1.70       -8.90     10.41 o 
   4   6  13       64.98       81.12     15.44 o 
   5   6  13       58.35       67.02     15.35 o 
   6   6  13       22.46        7.27     13.61 o 
   7   6  13        1.19        1.45     12.22 o 
   8   6  13       19.98       24.45     25.17 o 
   9   6  13       18.18       24.02     13.78 o 
  10   6  13       62.62       72.19     16.74 o 
  11   6  13       35.44       35.18     18.07 o 
 -19   7  13       63.43       94.69     16.39 o 
 -18   7  13       46.61       35.00     13.83 o 
 -17   7  13        3.68       -0.57     12.15 o 
 -16   7  13       20.50      -10.82     10.87 o 
 -15   7  13      139.59      134.16     17.30 o 
 -14   7  13       76.48       99.44     15.64 o 
 -13   7  13      130.86      138.91     16.93 o 
 -12   7  13       17.66       38.16     12.44 o 
 -11   7  13      377.19      399.36     47.84 o 
 -10   7  13       66.64       48.92     16.10 o 
  -9   7  13      333.72      309.43     22.80 o 
  -8   7  13        6.86        3.73     11.05 o 
  -7   7  13       11.10        7.59     11.54 o 
  -6   7  13       40.41       20.39     12.20 o 
  -5   7  13       15.06       33.52     12.59 o 
  -4   7  13        1.31        5.57     10.76 o 
  -3   7  13        4.20        6.63     11.16 o 
  -2   7  13       26.76       28.80     12.57 o 
  -1   7  13        3.12       -8.34     11.32 o 
   0   7  13        4.98       -6.36     10.58 o 
   1   7  13       82.77       69.45     14.78 o 
   2   7  13       13.58       11.70     12.36 o 
   3   7  13      125.03      167.39     19.35 o 
   4   7  13       10.39       15.58     12.97 o 
   5   7  13       99.65      102.86     17.86 o 
   6   7  13       12.66       14.33     18.84 o 
   7   7  13       92.52      121.24     17.88 o 
   8   7  13       61.16       36.89     14.55 o 
 -16   8  13       95.96      133.17     26.80 o 
 -15   8  13        8.32       41.19     19.92 o 
 -14   8  13       39.58       37.76     25.65 o 
 -13   8  13        0.34        6.46     10.90 o 
 -12   8  13        3.15        4.80     11.09 o 
 -11   8  13        0.24        4.59     10.67 o 
 -10   8  13        7.66       -2.38     14.01 o 
  -9   8  13        1.47       18.84     11.31 o 
  -8   8  13       86.76       66.03     13.60 o 
  -7   8  13       22.02        5.78     11.51 o 
  -6   8  13      229.65      258.13     22.56 o 
  -5   8  13       24.90        9.32     18.81 o 
  -4   8  13      155.34      174.35     18.92 o 
  -3   8  13       14.39        2.30     11.37 o 
  -2   8  13       56.25       59.54     14.29 o 
  -1   8  13       56.67       67.74     19.99 o 
   0   8  13       18.92       12.58     19.58 o 
   1   8  13       36.62       12.76     12.39 o 
   2   8  13       34.13       41.07     14.10 o 
   3   8  13        3.56       16.97     12.01 o 
   4   8  13       17.36       13.44     12.84 o 
  -7   9  13       19.50       45.36     20.11 o 
  -6   9  13       42.98       88.67     23.33 o 
  -5   9  13       41.24       40.26     19.78 o 
  -4   9  13        0.28        9.98     11.58 o 
 -27   0  14      137.76      149.00     29.83 o 
 -26   0  14       18.05       42.38     20.40 o 
 -25   0  14        1.66      -16.90     21.20 o 
 -24   0  14       23.27       17.76     31.08 o 
 -23   0  14      132.10      162.65     26.33 o 
 -22   0  14       42.98       28.27     30.23 o 
 -21   0  14       18.09       16.34     20.35 o 
 -20   0  14       36.35       47.80     20.01 o 
 -19   0  14      821.37      992.04     56.17 o 
 -18   0  14      352.43      336.95     24.26 o 
 -17   0  14      736.62      750.82     35.77 o 
 -16   0  14       11.19       30.37     13.06 o 
 -15   0  14       91.22      120.53     21.72 o 
 -14   0  14      156.96      179.83     18.48 o 
 -13   0  14      462.28      443.42     26.51 o 
 -12   0  14      210.26      221.27     20.43 o 
 -11   0  14     7998.39     8229.06    239.64 o 
 -10   0  14      428.43      450.51     26.85 o 
  -9   0  14      127.12      106.10     16.93 o 
  -8   0  14      589.81      629.65     44.44 o 
  -7   0  14     3130.32     3102.85     98.90 o 
  -6   0  14      492.03      412.07     26.16 o 
  -5   0  14     6147.44     5943.23    213.93 o 
  -4   0  14      972.91      959.82     49.60 o 
  -3   0  14     1939.61     1810.84     63.96 o 
  -2   0  14       39.12       42.03     14.57 o 
  -1   0  14     3274.35     3131.38    100.13 o 
   0   0  14      159.74      169.07     36.44 o 
   1   0  14     5770.46     5529.74    166.02 o 
   2   0  14        3.86       14.99     13.47 o 
   3   0  14      803.92      785.38     36.36 o 
   4   0  14       73.13       87.83     15.67 o 
   5   0  14      757.61      783.68     36.77 o 
   6   0  14      300.90      346.35     24.24 o 
   7   0  14     1421.22     1364.81     67.98 o 
   8   0  14       42.96       40.64     14.69 o 
   9   0  14      381.52      338.28     24.50 o 
  10   0  14       20.04       26.76     13.33 o 
  11   0  14      115.75      118.76     17.64 o 
  12   0  14       88.56       80.09     16.35 o 
  13   0  14       38.67       80.80     23.14 o 
  14   0  14       38.74       41.83     20.89 o 
 -27   1  14        4.73       -2.67     12.37 o 
 -26   1  14       23.14       35.28     15.21 o 
 -25   1  14        0.31        4.94     12.04 o 
 -24   1  14        1.40       -9.57     10.64 o 
 -23   1  14       20.88       33.16     13.45 o 
 -22   1  14      202.72      222.13     20.91 o 
 -21   1  14      514.15      520.01     28.37 o 
 -20   1  14      115.94      129.71     17.32 o 
 -19   1  14      164.52      158.73     19.72 o 
 -18   1  14       30.83       24.49     11.08 o 
 -17   1  14       15.50       21.42     10.05 o 
 -16   1  14       41.97       48.06     10.95 o 
 -15   1  14      427.76      420.34     20.44 o 
 -14   1  14      746.02      779.51     25.28 o 
 -13   1  14        5.28       10.72      8.51 o 
 -12   1  14      686.19      790.17     25.40 o 
 -11   1  14       39.62       29.81      9.30 o 
 -10   1  14       42.17       60.61     10.01 o 
  -9   1  14      226.12      218.66     13.87 o 
  -8   1  14      305.59      305.28     15.46 o 
  -7   1  14      392.37      411.39     17.80 o 
  -6   1  14     1657.72     1606.43     41.06 o 
  -5   1  14       20.93       24.10     10.46 o 
  -4   1  14      386.76      403.59     19.65 o 
  -3   1  14      242.08      242.66     15.83 o 
  -2   1  14       80.31      103.85     12.39 o 
  -1   1  14       62.85       74.91     11.70 o 
   0   1  14      474.18      458.54     21.63 o 
   1   1  14        0.32        0.12      8.89 o 
   2   1  14      247.18      217.05     15.42 o 
   3   1  14        0.61       -3.24      8.66 o 
   4   1  14       22.92       28.62      9.96 o 
   5   1  14       57.16       53.79     11.09 o 
   6   1  14       19.07       41.41     11.25 o 
   7   1  14       33.29       20.39     10.04 o 
   8   1  14       20.98       30.62     10.67 o 
   9   1  14        5.58        3.03      9.92 o 
  10   1  14       34.38       37.70     18.52 o 
  11   1  14        1.29       -6.52      9.23 o 
  12   1  14       12.16       12.94     18.88 o 
  13   1  14        0.25        9.03     13.47 o 
  14   1  14       44.00       17.59     13.61 o 
 -26   2  14        0.91       -5.52     14.75 o 
 -25   2  14       12.09       -2.85     11.60 o 
 -24   2  14        2.85       17.27     12.59 o 
 -23   2  14       48.89       65.56     14.97 o 
 -22   2  14       56.14       72.15     14.82 o 
 -21   2  14      246.01      275.14     21.71 o 
 -20   2  14      181.11      157.81     17.97 o 
 -19   2  14       22.60       25.40     12.19 o 
 -18   2  14       26.14        7.33     11.33 o 
 -17   2  14       27.22        7.86     11.31 o 
 -16   2  14       98.02       87.22     14.52 o 
 -15   2  14      621.52      617.70     28.99 o 
 -14   2  14       36.49       36.96     11.85 o 
 -13   2  14      200.02      227.84     18.22 o 
 -12   2  14      134.70      138.52     15.85 o 
 -11   2  14     1414.70     1373.31     40.43 o 
 -10   2  14      416.80      360.75     20.63 o 
  -9   2  14      188.13      182.64     14.18 o 
  -8   2  14        0.02       -1.08      8.31 o 
  -7   2  14      137.49      130.15     12.76 o 
  -6   2  14      814.69      828.07     28.61 o 
  -5   2  14      348.14      295.64     16.79 o 
  -4   2  14      551.32      561.87     23.72 o 
  -3   2  14      187.26      185.30     13.84 o 
  -2   2  14      185.48      228.27     14.94 o 
  -1   2  14      332.01      286.70     16.40 o 
   0   2  14     1769.18     1786.89     49.32 o 
   1   2  14      381.05      354.31     18.20 o 
   2   2  14      175.71      167.19     13.76 o 
   3   2  14       11.65       18.05      9.30 o 
   4   2  14      438.78      487.58     21.49 o 
   5   2  14        5.48        1.01      8.82 o 
   6   2  14      545.37      544.67     22.71 o 
   7   2  14       34.89       23.58      9.36 o 
   8   2  14      159.39      167.78     16.50 o 
   9   2  14       38.86       20.64      9.14 o 
  10   2  14        0.52      -14.14     10.67 o 
  11   2  14      112.79      103.61     16.80 o 
  12   2  14        0.04        7.48     12.26 o 
  13   2  14        6.64       -0.66     12.59 o 
  14   2  14       20.47       17.51     13.54 o 
 -25   3  14        0.59       -5.50     13.86 o 
 -24   3  14       24.00       30.83     14.98 o 
 -23   3  14       12.15       16.37     14.44 o 
 -22   3  14       24.53       37.36     15.17 o 
 -21   3  14        1.84       -8.52     16.43 o 
 -20   3  14      440.53      499.17     27.57 o 
 -19   3  14      146.82      143.66     17.15 o 
 -18   3  14       13.92       10.46     11.38 o 
 -17   3  14      130.12      116.01     16.14 o 
 -16   3  14      631.37      524.97     27.05 o 
 -15   3  14        0.25       -9.10     10.57 o 
 -14   3  14       73.65       56.38     12.79 o 
 -13   3  14       20.91       -0.02      9.88 o 
 -12   3  14       15.49       21.23     10.54 o 
 -11   3  14       11.38       10.95      9.86 o 
 -10   3  14      652.78      612.10     28.01 o 
  -9   3  14       14.07        5.35     10.04 o 
  -8   3  14      446.31      418.94     23.07 o 
  -7   3  14       24.46       29.12     11.08 o 
  -6   3  14      357.40      335.68     20.71 o 
  -5   3  14      144.60      140.28     14.87 o 
  -4   3  14      429.06      423.52     23.10 o 
  -3   3  14        0.02       -3.62      8.65 o 
  -2   3  14       26.91       44.06     11.50 o 
  -1   3  14      118.14      171.14     16.24 o 
   0   3  14      122.13      141.98     21.77 o 
   1   3  14        7.32       -1.76      9.97 o 
   2   3  14       13.28       26.95     12.50 o 
   3   3  14        1.29       -4.00      9.67 o 
   4   3  14      399.55      294.21     20.97 o 
   5   3  14       10.04        8.68     11.76 o 
   6   3  14      253.79      231.40     19.74 o 
   7   3  14       63.77       80.11     14.92 o 
   8   3  14      115.40      120.36     16.35 o 
   9   3  14        0.11       -3.15     10.94 o 
  10   3  14       36.61       17.52     12.23 o 
  11   3  14       55.10       43.02     13.77 o 
  12   3  14       76.33       74.31     15.71 o 
  13   3  14      102.37      159.32     21.21 o 
 -24   4  14        0.39      -11.27     13.56 o 
 -23   4  14       65.29       82.82     18.26 o 
 -22   4  14       54.73       73.61     17.38 o 
 -21   4  14        6.54        4.01     13.15 o 
 -20   4  14       10.82       -0.55     12.91 o 
 -19   4  14       86.87       84.05     17.49 o 
 -18   4  14        4.02       22.93     14.37 o 
 -17   4  14       16.52       23.28     13.89 o 
 -16   4  14       16.23       20.13     12.91 o 
 -15   4  14        6.40       -0.73     10.09 o 
 -14   4  14       53.81       49.20     12.35 o 
 -13   4  14      215.54      178.75     16.61 o 
 -12   4  14       27.95       37.52     11.45 o 
 -11   4  14      398.59      340.60     30.00 o 
 -10   4  14        0.47        5.22      9.63 o 
  -9   4  14       21.12       10.84     13.63 o 
  -8   4  14        9.86        8.87      9.92 o 
  -7   4  14      562.69      491.86     24.54 o 
  -6   4  14        3.21       -4.34      9.14 o 
  -5   4  14      852.66      723.12     30.49 o 
  -4   4  14      113.55       81.43     17.00 o 
  -3   4  14      318.02      266.11     19.01 o 
  -2   4  14       22.59       25.89     10.59 o 
  -1   4  14      320.41      316.52     20.53 o 
   0   4  14       14.62        8.72     10.30 o 
   1   4  14      372.04      349.81     21.99 o 
   2   4  14       74.24       82.78     13.77 o 
   3   4  14       77.75       84.92     14.09 o 
   4   4  14       27.39       21.48     16.04 o 
   5   4  14        1.52       -1.65     10.73 o 
   6   4  14       83.86      101.70     15.38 o 
   7   4  14       29.80       23.90     11.93 o 
   8   4  14        1.99        5.27     11.19 o 
   9   4  14       12.77        2.63     13.32 o 
  10   4  14       10.76       17.15     11.96 o 
  11   4  14        0.22       -8.64     11.22 o 
  12   4  14        1.54        3.71     11.74 o 
 -23   5  14       16.94       36.98     15.74 o 
 -22   5  14      107.44      118.37     19.53 o 
 -21   5  14        7.06       16.60     15.46 o 
 -20   5  14       17.73       26.60     14.11 o 
 -19   5  14        3.58      -15.01     19.23 o 
 -18   5  14        1.12      -11.43     11.27 o 
 -17   5  14       13.13       -3.84     12.33 o 
 -16   5  14      206.05      174.48     28.40 o 
 -15   5  14       31.07       29.33     14.03 o 
 -14   5  14       69.53       74.21     15.59 o 
 -13   5  14      227.22      262.55     45.09 o 
 -12   5  14      448.97      399.12     26.93 o 
 -11   5  14       35.97       26.16     13.49 o 
 -10   5  14      824.44      750.42     36.75 o 
  -9   5  14      335.72      278.27     22.71 o 
  -8   5  14       37.09       37.55     11.56 o 
  -7   5  14        7.62       -0.82      9.47 o 
  -6   5  14     1116.70     1046.69     38.91 o 
  -5   5  14      562.59      564.20     27.03 o 
  -4   5  14      327.61      363.47     24.29 o 
  -3   5  14      233.88      228.73     18.21 o 
  -2   5  14        1.10       -0.69      9.72 o 
  -1   5  14       16.05       32.86     11.32 o 
   0   5  14      463.30      451.50     24.51 o 
   1   5  14        5.15        4.37     10.43 o 
   2   5  14      566.89      542.01     28.31 o 
   3   5  14        4.85        6.27     10.32 o 
   4   5  14        6.38       -3.03     10.58 o 
   5   5  14       56.80       50.00     13.01 o 
   6   5  14      407.33      357.27     23.47 o 
   7   5  14        1.42        0.70     10.96 o 
   8   5  14       84.60       90.70     15.54 o 
   9   5  14       29.79       36.13     14.89 o 
  10   5  14       14.90        5.21     11.79 o 
 -21   6  14       45.40       37.10     29.38 o 
 -20   6  14        0.05        8.03     13.51 o 
 -19   6  14      222.88      271.38     24.29 o 
 -18   6  14        0.27       -6.39     17.46 o 
 -17   6  14       60.14       63.09     16.04 o 
 -16   6  14       47.72       63.71     27.34 o 
 -15   6  14      240.86      254.80     22.85 o 
 -14   6  14       11.61       -0.35     11.72 o 
 -13   6  14      406.79      425.52     27.77 o 
 -12   6  14       23.14       28.71     13.33 o 
 -11   6  14       48.69       67.48     25.96 o 
 -10   6  14       22.93       31.66     12.78 o 
  -9   6  14      150.93      133.88     17.73 o 
  -8   6  14      121.61      125.94     16.89 o 
  -7   6  14      277.82      252.10     21.78 o 
  -6   6  14      214.93      215.51     20.60 o 
  -5   6  14      364.15      369.23     34.35 o 
  -4   6  14        8.17       -2.68     11.40 o 
  -3   6  14        4.13        8.34     11.74 o 
  -2   6  14       52.02       35.69     13.51 o 
  -1   6  14      131.58      132.54     18.83 o 
   0   6  14       10.14       26.18     12.95 o 
   1   6  14      199.33      234.65     22.05 o 
   2   6  14        6.42       11.87     12.45 o 
   3   6  14       94.57      110.65     17.92 o 
   4   6  14        1.12      -10.98     11.65 o 
   5   6  14       39.16       52.68     15.38 o 
   6   6  14        0.17       -6.08     17.79 o 
   7   6  14       31.74        1.28     15.63 o 
   8   6  14       55.54       78.76     21.84 o 
 -17   7  14        4.51        3.73     12.00 o 
 -16   7  14        7.75        9.42     12.49 o 
 -15   7  14       35.40       15.69     12.81 o 
 -14   7  14        1.74      -10.21     11.29 o 
 -13   7  14        0.04       -7.46     11.37 o 
 -12   7  14        0.18      -16.88     11.25 o 
 -11   7  14       17.56        7.41     11.51 o 
 -10   7  14        1.62        6.10     11.60 o 
  -9   7  14        0.02       -0.83     11.45 o 
  -8   7  14      105.94      122.18     17.39 o 
  -7   7  14       86.96      103.77     23.32 o 
  -6   7  14       56.47       41.80     13.44 o 
  -5   7  14       56.44       70.96     15.13 o 
  -4   7  14      166.94      222.17     22.83 o 
  -3   7  14        7.05        3.33     12.30 o 
  -2   7  14      357.76      369.10     25.99 o 
  -1   7  14      241.64      258.79     22.61 o 
   0   7  14        7.63      -16.89     18.42 o 
   1   7  14      109.14      100.09     40.61 o 
   2   7  14       12.70       13.11     15.09 o 
   3   7  14       35.52       68.92     15.85 o 
   4   7  14       55.43       36.15     27.52 o 
   5   7  14      168.33      172.64     20.69 o 
 -12   8  14       63.88       40.61     21.09 o 
 -11   8  14       98.30       92.61     15.87 o 
 -10   8  14       34.49       18.48     12.57 o 
  -9   8  14        0.38       -1.57     11.16 o 
  -8   8  14      104.77       53.62     14.20 o 
  -7   8  14       85.88       75.22     19.94 o 
  -6   8  14      104.11       97.58     18.40 o 
  -5   8  14       30.61       34.91     13.81 o 
  -4   8  14        4.63       -0.66     15.49 o 
  -3   8  14       12.03        4.27     12.15 o 
  -2   8  14        0.82      -12.40     11.76 o 
  -1   8  14       15.29       17.76     13.03 o 
   0   8  14        8.59       24.04     14.49 o 
 -25   1  15       31.27       24.49     14.14 o 
 -24   1  15        9.82       31.37     13.74 o 
 -23   1  15      108.09      101.55     17.01 o 
 -22   1  15       65.99       59.73     15.08 o 
 -21   1  15      113.74      110.74     16.94 o 
 -20   1  15        0.13       -3.03     11.62 o 
 -19   1  15       88.81       95.64     15.80 o 
 -18   1  15      299.20      319.52     23.60 o 
 -17   1  15      230.47      253.45     17.47 o 
 -16   1  15       16.14        8.25      9.86 o 
 -15   1  15       33.41       44.27     10.78 o 
 -14   1  15       20.14       20.23      9.95 o 
 -13   1  15      150.50      157.13     19.75 o 
 -12   1  15        0.03       -1.41      7.97 o 
 -11   1  15        2.96      -11.41      7.60 o 
 -10   1  15      851.90      825.21     26.38 o 
  -9   1  15       16.67       11.65      8.44 o 
  -8   1  15       80.39       83.08     10.55 o 
  -7   1  15        0.85        2.47      7.99 o 
  -6   1  15      173.60      181.03     13.19 o 
  -5   1  15       97.66       86.99     10.91 o 
  -4   1  15     1516.33     1506.29     39.59 o 
  -3   1  15       10.47       31.88      9.82 o 
  -2   1  15        8.04       14.92     11.54 o 
  -1   1  15       18.06       17.18      9.49 o 
   0   1  15      319.20      351.96     18.88 o 
   1   1  15       45.05       73.08     11.54 o 
   2   1  15       27.62       39.87     10.47 o 
   3   1  15      676.61      700.80     27.30 o 
   4   1  15      164.80      163.11     14.71 o 
   5   1  15        6.58        9.83     10.12 o 
   6   1  15      121.57      110.01     13.39 o 
   7   1  15        5.57        9.81     10.15 o 
   8   1  15      302.98      336.69     19.58 o 
   9   1  15       40.77       30.32     10.92 o 
  10   1  15       14.26       19.05     12.86 o 
  11   1  15        0.68      -14.43     10.76 o 
  12   1  15        0.32      -17.85     11.90 o 
 -25   2  15       15.72        3.47     13.41 o 
 -24   2  15       53.50       52.18     15.01 o 
 -23   2  15        1.95       -7.33     11.79 o 
 -22   2  15      139.94      185.29     19.77 o 
 -21   2  15       67.00       75.68     15.49 o 
 -20   2  15       14.13       12.27     12.29 o 
 -19   2  15      222.72      207.55     21.30 o 
 -18   2  15        4.48        9.68     11.74 o 
 -17   2  15       73.97       70.10     14.43 o 
 -16   2  15      159.42      169.89     17.63 o 
 -15   2  15       75.99       50.73     13.32 o 
 -14   2  15       25.89       44.32     12.10 o 
 -13   2  15        2.29       -9.76      8.33 o 
 -12   2  15        5.33       10.57      9.18 o 
 -11   2  15       10.09        0.16      8.73 o 
 -10   2  15        0.93       -3.14      8.41 o 
  -9   2  15       11.44       15.73      9.01 o 
  -8   2  15      176.03      212.46     15.05 o 
  -7   2  15        0.02       -4.10      8.10 o 
  -6   2  15      160.45      138.91     14.38 o 
  -5   2  15      435.57      452.68     20.86 o 
  -4   2  15       70.71       86.73     11.52 o 
  -3   2  15       31.17       24.21      9.60 o 
  -2   2  15       48.26       39.32     10.10 o 
  -1   2  15       27.34       30.32      9.83 o 
   0   2  15       26.04       24.37      9.43 o 
   1   2  15      770.33      723.87     27.09 o 
   2   2  15       20.92       21.55      9.65 o 
   3   2  15        0.99       -4.74      8.80 o 
   4   2  15        0.09        0.76      9.48 o 
   5   2  15       33.58       23.66     11.76 o 
   6   2  15      278.41      254.24     16.44 o 
   7   2  15        0.02        7.59      9.04 o 
   8   2  15       22.80        6.05      9.07 o 
   9   2  15        9.00       11.03      8.67 o 
  10   2  15       41.01       26.91     13.08 o 
  11   2  15        0.77       -4.28     12.54 o 
 -24   3  15       29.47       33.90     16.73 o 
 -23   3  15       19.60        5.32     15.01 o 
 -22   3  15       35.77       23.69     15.55 o 
 -21   3  15       33.09       41.72     16.40 o 
 -20   3  15      401.80      419.18     43.32 o 
 -19   3  15       46.09       50.65     13.81 o 
 -18   3  15       18.87        3.80     11.63 o 
 -17   3  15       83.59      105.72     15.91 o 
 -16   3  15       20.13       12.62     11.16 o 
 -15   3  15       95.43      122.80     17.17 o 
 -14   3  15       89.51      102.77     15.06 o 
 -13   3  15      181.93      178.27     17.49 o 
 -12   3  15       33.09       33.69     11.75 o 
 -11   3  15       13.58        1.95     10.42 o 
 -10   3  15      338.35      310.04     23.08 o 
  -9   3  15        7.77        0.92     11.99 o 
  -8   3  15      151.93      168.34     16.73 o 
  -7   3  15       14.22       15.27     10.66 o 
  -6   3  15      177.49      208.53     17.91 o 
  -5   3  15       40.28       40.69     12.16 o 
  -4   3  15     1165.49     1089.17     40.72 o 
  -3   3  15        0.13        1.87     10.19 o 
  -2   3  15        0.05        4.89     10.15 o 
  -1   3  15        0.74       -8.27      9.64 o 
   0   3  15      722.64      701.56     31.66 o 
   1   3  15      194.03      189.22     18.10 o 
   2   3  15        6.95      -10.05     10.12 o 
   3   3  15        6.56        9.18     11.45 o 
   4   3  15       90.09       77.47     14.54 o 
   5   3  15      272.65      264.41     21.41 o 
   6   3  15       57.07       55.70     20.79 o 
   7   3  15      216.52      249.17     21.55 o 
   8   3  15        5.45      -14.36     21.48 o 
   9   3  15        0.04        8.63     11.85 o 
  10   3  15        0.02       26.01     13.55 o 
  11   3  15        0.93        3.00     18.08 o 
 -23   4  15       54.13       87.51     18.75 o 
 -22   4  15       23.65       10.26     14.19 o 
 -21   4  15        0.22       -6.79     13.95 o 
 -20   4  15        6.72       23.55     14.79 o 
 -19   4  15        1.39        5.63     13.73 o 
 -18   4  15      462.76      443.16     30.77 o 
 -17   4  15       63.67       67.69     16.96 o 
 -16   4  15       27.83       29.71     19.43 o 
 -15   4  15      301.71      293.86     24.65 o 
 -14   4  15        8.17       10.92     10.83 o 
 -13   4  15       19.63        3.79     10.30 o 
 -12   4  15       19.22       25.94     11.51 o 
 -11   4  15        0.00       -8.80     10.08 o 
 -10   4  15      349.24      409.13     29.22 o 
  -9   4  15       76.54       74.70     13.22 o 
  -8   4  15        7.54        5.88     10.34 o 
  -7   4  15       17.63        2.80      9.70 o 
  -6   4  15       15.94       25.70     10.99 o 
  -5   4  15      126.68      153.44     19.89 o 
  -4   4  15       37.27       51.09     12.59 o 
  -3   4  15      184.91      210.62     18.33 o 
  -2   4  15       84.20       52.64     12.91 o 
  -1   4  15        4.28      -16.18     10.79 o 
   0   4  15        1.08      -13.96     10.20 o 
   1   4  15      300.39      359.63     23.25 o 
   2   4  15       12.13       10.32     11.43 o 
   3   4  15       43.32       60.42     20.41 o 
   4   4  15      356.02      342.17     23.34 o 
   5   4  15      101.83       82.81     15.32 o 
   6   4  15       39.53       33.51     13.41 o 
   7   4  15        0.03        2.01     11.50 o 
   8   4  15       23.13       21.24     12.98 o 
   9   4  15       10.42        0.30     11.89 o 
 -21   5  15        5.02       17.84     14.55 o 
 -20   5  15        0.34      -15.12     13.13 o 
 -19   5  15       21.33        7.61     15.34 o 
 -18   5  15        0.98        5.99     13.50 o 
 -17   5  15        0.50        9.08     13.45 o 
 -16   5  15       59.77       81.90     17.26 o 
 -15   5  15       88.36       75.67     16.66 o 
 -14   5  15        8.35       17.92     13.58 o 
 -13   5  15        8.32       -4.31     11.91 o 
 -12   5  15       16.62       16.60     13.27 o 
 -11   5  15       41.75       68.46     15.97 o 
 -10   5  15       41.97       64.25     16.03 o 
  -9   5  15        0.62       -1.01     11.81 o 
  -8   5  15       71.27       82.14     18.72 o 
  -7   5  15       84.65       75.56     15.77 o 
  -6   5  15        7.22       24.62     13.12 o 
  -5   5  15       69.65       52.02     14.81 o 
  -4   5  15      124.11      130.27     18.37 o 
  -3   5  15      124.90      143.41     16.18 o 
  -2   5  15       61.68      115.33     15.29 o 
  -1   5  15      370.19      373.60     23.35 o 
   0   5  15      332.19      326.80     22.21 o 
   1   5  15      158.21      161.07     17.58 o 
   2   5  15       23.93       49.33     13.20 o 
   3   5  15      160.64      168.61     24.52 o 
   4   5  15      152.74      208.07     19.39 o 
   5   5  15       39.44       40.54     13.23 o 
   6   5  15      200.34      230.21     22.43 o 
   7   5  15       61.69       42.53     13.74 o 
   8   5  15       65.29      110.08     17.16 o 
 -18   6  15       29.39       58.01     16.48 o 
 -17   6  15        8.29        0.18     12.99 o 
 -16   6  15        0.03       10.56     13.29 o 
 -15   6  15        2.02       10.75     13.73 o 
 -14   6  15       46.00       36.48     15.86 o 
 -13   6  15       39.62       31.27     14.18 o 
 -12   6  15       24.16       26.98     13.70 o 
 -11   6  15       30.97       27.34     13.52 o 
 -10   6  15        9.04       10.51     11.87 o 
  -9   6  15       34.71       61.14     15.49 o 
  -8   6  15       66.52       77.58     15.88 o 
  -7   6  15       83.17      101.16     17.33 o 
  -6   6  15       74.01       76.95     15.80 o 
  -5   6  15        1.59        7.06     14.96 o 
  -4   6  15       20.81       33.74     13.59 o 
  -3   6  15      127.20      192.32     20.71 o 
  -2   6  15       46.12       50.76     15.38 o 
  -1   6  15      132.83      156.33     23.53 o 
   0   6  15        5.02       16.79     13.58 o 
   1   6  15       64.71       39.94     14.68 o 
   2   6  15       86.66       55.15     16.04 o 
   3   6  15       17.39      -16.39     12.76 o 
   4   6  15        0.03       -0.58     12.31 o 
   5   6  15       60.81       76.52     29.28 o 
 -15   7  15       67.87       84.65     16.97 o 
 -14   7  15      165.45      174.96     29.25 o 
 -13   7  15       69.11       93.49     17.92 o 
 -12   7  15        9.15        5.05     12.23 o 
 -11   7  15       51.03       51.35     14.72 o 
 -10   7  15      129.55      149.56     25.60 o 
  -9   7  15      269.71      356.11     26.08 o 
  -8   7  15       10.00       36.02     14.03 o 
  -7   7  15        9.24       16.90     13.21 o 
  -6   7  15       65.29       72.51     15.88 o 
  -5   7  15       48.18       51.38     15.08 o 
  -4   7  15       24.48       20.20     13.50 o 
  -3   7  15       66.18       67.67     15.60 o 
  -2   7  15        0.13       38.12     16.58 o 
  -1   7  15       13.27      -11.19     13.81 o 
   0   7  15        5.47        5.91     14.45 o 
   1   7  15       58.69       73.02     19.59 o 
 -24   0  16      170.52      258.65     33.64 o 
 -23   0  16       93.12       97.25     24.77 o 
 -22   0  16       45.51       30.44     19.79 o 
 -21   0  16        0.70       -3.50     16.79 o 
 -20   0  16        0.80      -12.45     17.34 o 
 -19   0  16      238.50      293.22     32.84 o 
 -18   0  16        8.79       -3.34     18.28 o 
 -17   0  16      123.57      153.46     50.94 o 
 -16   0  16       74.78       97.15     19.74 o 
 -15   0  16       16.48       25.52     13.76 o 
 -14   0  16        0.51      -13.77     15.63 o 
 -13   0  16        0.65       10.14     16.24 o 
 -12   0  16      127.86       94.04     16.44 o 
 -11   0  16        0.17      -11.83     11.09 o 
 -10   0  16      162.79      174.00     18.71 o 
  -9   0  16       41.78       29.28     13.41 o 
  -8   0  16      467.34      380.22     25.17 o 
  -7   0  16       44.41       46.64     14.86 o 
  -6   0  16      259.61      247.25     21.37 o 
  -5   0  16      383.45      311.54     23.31 o 
  -4   0  16      370.21      392.76     25.90 o 
  -3   0  16        0.57        5.73     17.22 o 
  -2   0  16      137.62      143.68     18.38 o 
  -1   0  16      199.19      244.38     21.70 o 
   0   0  16      222.75      280.84     22.69 o 
   1   0  16      318.67      341.98     24.69 o 
   2   0  16      568.90      601.72     32.99 o 
   3   0  16       41.50       45.33     15.14 o 
   4   0  16      264.21      299.39     24.18 o 
   5   0  16      423.79      396.09     27.13 o 
   6   0  16        0.15        0.37     13.33 o 
   7   0  16        1.28        2.54     13.15 o 
   8   0  16       14.55        1.78     13.56 o 
   9   0  16        5.64       -1.87     20.84 o 
  10   0  16        1.04        3.73     17.18 o 
 -24   1  16        0.02       -4.72     12.89 o 
 -23   1  16       51.78       52.42     15.76 o 
 -22   1  16       11.83       29.08     14.44 o 
 -21   1  16       85.64       89.48     17.22 o 
 -20   1  16       12.65        6.76     12.65 o 
 -19   1  16      405.36      428.32     27.16 o 
 -18   1  16       53.44       66.19     12.99 o 
 -17   1  16      456.76      470.36     23.22 o 
 -16   1  16        1.30       -8.76      9.78 o 
 -15   1  16       67.70       73.28     12.44 o 
 -14   1  16       37.49       18.30     10.52 o 
 -13   1  16      366.03      384.76     20.67 o 
 -12   1  16      177.95      211.13     16.58 o 
 -11   1  16      319.39      326.42     18.81 o 
 -10   1  16       73.02       48.90     10.94 o 
  -9   1  16       13.26        9.66      8.67 o 
  -8   1  16        0.93        2.40      8.40 o 
  -7   1  16      380.07      403.17     18.28 o 
  -6   1  16        4.14       13.00      8.52 o 
  -5   1  16      217.35      211.97     13.97 o 
  -4   1  16      113.82      125.32     12.40 o 
  -3   1  16       18.16       17.91     10.85 o 
  -2   1  16        0.09       -2.65      8.19 o 
  -1   1  16       21.46       21.87      9.22 o 
   0   1  16       26.92       30.34     11.31 o 
   1   1  16       61.29       38.77     11.19 o 
   2   1  16      156.02      135.17     14.14 o 
   3   1  16        4.22       -3.85      9.91 o 
   4   1  16        1.75       -7.82      9.79 o 
   5   1  16        0.01        4.16      9.99 o 
   6   1  16        6.00      -13.94      9.29 o 
   7   1  16        0.25       -0.88     10.01 o 
   8   1  16        3.20        8.32     12.62 o 
   9   1  16       59.67       62.73     15.89 o 
  10   1  16        3.77       -2.13     13.62 o 
 -23   2  16        0.83        4.82     12.86 o 
 -22   2  16       28.84       44.00     14.81 o 
 -21   2  16      101.70       94.49     17.11 o 
 -20   2  16       33.79       21.14     13.48 o 
 -19   2  16       65.61       38.96     14.86 o 
 -18   2  16        0.02       -4.72     11.40 o 
 -17   2  16      166.64      192.96     19.55 o 
 -16   2  16       16.69       16.54     12.41 o 
 -15   2  16       12.08       -2.63     11.30 o 
 -14   2  16       26.62       -5.37     13.41 o 
 -13   2  16        0.14       -4.81      8.94 o 
 -12   2  16      149.89      162.93     14.89 o 
 -11   2  16        5.77        7.16      9.37 o 
 -10   2  16      318.70      326.23     22.29 o 
  -9   2  16       51.44       56.02     10.98 o 
  -8   2  16        5.89       13.59      9.83 o 
  -7   2  16        2.10       -9.68      8.26 o 
  -6   2  16        0.24      -12.39      8.26 o 
  -5   2  16        2.11       10.42      9.47 o 
  -4   2  16       64.40       61.96     11.44 o 
  -3   2  16      319.61      341.87     19.08 o 
  -2   2  16      197.74      208.20     19.12 o 
  -1   2  16      207.41      229.76     16.40 o 
   0   2  16      238.27      283.48     17.88 o 
   1   2  16        9.35        6.45      9.58 o 
   2   2  16      577.59      610.28     25.60 o 
   3   2  16       31.23       32.98     10.66 o 
   4   2  16      145.26      165.25     18.12 o 
   5   2  16       38.05       46.83     10.86 o 
   6   2  16       61.89       75.55     15.56 o 
   7   2  16       72.08       71.05     15.74 o 
   8   2  16      231.60      269.12     23.65 o 
   9   2  16        8.71       -2.22     12.45 o 
 -22   3  16       25.61       59.34     17.79 o 
 -21   3  16        9.21       13.55     14.68 o 
 -20   3  16       16.69       34.50     16.39 o 
 -19   3  16      191.71      233.24     25.52 o 
 -18   3  16      166.90      192.73     19.68 o 
 -17   3  16        0.03        4.55     11.67 o 
 -16   3  16       23.76       21.21     16.11 o 
 -15   3  16       37.52       38.97     15.11 o 
 -14   3  16       10.45       19.42     13.51 o 
 -13   3  16        8.48       -8.24     10.89 o 
 -12   3  16       26.77       29.62     12.01 o 
 -11   3  16        1.39      -13.54     10.26 o 
 -10   3  16      314.27      318.21     22.03 o 
  -9   3  16       93.42      120.71     15.96 o 
  -8   3  16      554.88      588.22     29.27 o 
  -7   3  16       15.31       27.10     11.61 o 
  -6   3  16        1.14        5.26     10.88 o 
  -5   3  16      668.00      703.94     32.65 o 
  -4   3  16      727.30      762.12     34.31 o 
  -3   3  16      167.93      194.27     18.99 o 
  -2   3  16        0.60       13.77     11.59 o 
  -1   3  16        4.55       -1.60     11.25 o 
   0   3  16        7.72       25.21     11.93 o 
   1   3  16      103.71      144.66     17.43 o 
   2   3  16        2.93        9.52     11.60 o 
   3   3  16       43.96       73.81     15.13 o 
   4   3  16      432.65      382.36     31.28 o 
   5   3  16      156.19      148.64     18.75 o 
   6   3  16      145.87      174.62     19.74 o 
   7   3  16        7.98        8.34     12.18 o 
   8   3  16        4.54        4.41     12.59 o 
 -21   4  16        0.75      -17.44     14.63 o 
 -20   4  16       70.50       72.77     18.46 o 
 -19   4  16       88.65      119.80     21.14 o 
 -18   4  16        5.91       18.06     14.38 o 
 -17   4  16       50.77       59.34     21.76 o 
 -16   4  16       48.47       63.24     16.78 o 
 -15   4  16        0.17       -6.93     12.65 o 
 -14   4  16       31.48       15.20     13.67 o 
 -13   4  16       39.31       37.90     14.54 o 
 -12   4  16      268.71      339.19     29.97 o 
 -11   4  16        7.18       13.30     11.21 o 
 -10   4  16       61.24       75.83     14.20 o 
  -9   4  16       14.10       -2.63     10.44 o 
  -8   4  16       15.76       19.12     11.14 o 
  -7   4  16        9.79       13.89     10.58 o 
  -6   4  16       28.87       39.73     12.05 o 
  -5   4  16        9.90       13.48     10.98 o 
  -4   4  16      151.45      197.95     18.64 o 
  -3   4  16       82.18       88.59     16.23 o 
  -2   4  16        8.81       10.66     11.09 o 
  -1   4  16       57.06       39.17     12.76 o 
   0   4  16      127.53      104.89     15.88 o 
   1   4  16        7.50       23.51     11.89 o 
   2   4  16       49.06       57.29     19.68 o 
   3   4  16        4.23       -4.26     12.38 o 
   4   4  16       14.27       17.08     15.70 o 
   5   4  16       31.34       36.51     13.62 o 
   6   4  16        0.66        4.94     12.00 o 
   7   4  16        1.79       -3.20     12.33 o 
 -19   5  16        8.54       -4.89     13.71 o 
 -18   5  16       36.45       64.06     17.50 o 
 -17   5  16        4.80       13.82     14.24 o 
 -16   5  16       46.17       31.99     15.41 o 
 -15   5  16       40.18       44.40     16.07 o 
 -14   5  16        2.65        6.98     13.92 o 
 -13   5  16       75.10       62.67     16.33 o 
 -12   5  16       60.52       35.53     14.70 o 
 -11   5  16       50.90       44.73     19.10 o 
 -10   5  16      121.52      134.38     21.91 o 
  -9   5  16       16.60       26.03     14.13 o 
  -8   5  16       22.94       19.72     13.71 o 
  -7   5  16        4.89       19.84     13.37 o 
  -6   5  16        0.11       19.75     12.89 o 
  -5   5  16        4.15        5.66     12.77 o 
  -4   5  16      224.24      251.66     52.99 o 
  -3   5  16        0.55       15.29     14.01 o 
  -2   5  16      240.73      218.10     23.01 o 
  -1   5  16        7.91       10.19     13.78 o 
   0   5  16      203.63      187.91     22.24 o 
   1   5  16       97.68      118.79     19.45 o 
   2   5  16       21.71       40.59     15.79 o 
   3   5  16       28.64       11.45     14.74 o 
   4   5  16       43.31       26.25     15.42 o 
 -15   6  16       33.67        9.01     14.08 o 
 -14   6  16       97.39       94.81     18.30 o 
 -13   6  16        9.15       11.69     14.00 o 
 -12   6  16        2.36        8.41     12.87 o 
 -11   6  16       21.55       26.26     14.16 o 
 -10   6  16       89.88      100.52     18.00 o 
  -9   6  16       15.15        8.78     13.17 o 
  -8   6  16        0.01       -0.66     12.34 o 
  -7   6  16        2.28        0.70     12.59 o 
  -6   6  16      168.25      178.52     21.60 o 
  -5   6  16      111.16       95.53     17.97 o 
  -4   6  16      239.31      265.58     24.47 o 
  -3   6  16        0.87       16.86     14.01 o 
  -2   6  16       15.34        4.69     13.38 o 
  -1   6  16        1.59      -17.23     11.48 o 
   0   6  16       36.68       73.03     22.47 o 
   1   6  16       21.64       10.81     13.65 o 
 -22   1  17        1.38       -0.92     13.87 o 
 -21   1  17       64.52       65.52     15.86 o 
 -20   1  17       18.22       32.88     14.87 o 
 -19   1  17       41.57       23.30     14.16 o 
 -18   1  17       16.77        0.32     10.73 o 
 -17   1  17       72.72       61.50     16.42 o 
 -16   1  17      239.19      270.75     19.29 o 
 -15   1  17      143.48      139.09     16.03 o 
 -14   1  17       32.58       43.25     11.94 o 
 -13   1  17        0.29       -4.43     10.02 o 
 -12   1  17      140.04      157.36     15.36 o 
 -11   1  17        1.48       -0.71      9.90 o 
 -10   1  17        4.36       -4.57      9.72 o 
  -9   1  17      110.38      115.24     20.93 o 
  -8   1  17        0.76       -2.45      9.15 o 
  -7   1  17        0.18       -1.35      9.60 o 
  -6   1  17       24.61       28.66     10.65 o 
  -5   1  17        4.78        3.84      8.99 o 
  -4   1  17        8.97       -2.90      8.99 o 
  -3   1  17       23.29       22.27      9.51 o 
  -2   1  17       19.05       27.02     10.14 o 
  -1   1  17       46.36       57.45     10.96 o 
   0   1  17       78.05       75.66     11.59 o 
   1   1  17       49.87       47.38     11.03 o 
   2   1  17      182.38      160.52     14.05 o 
   3   1  17        0.02       -3.21      9.25 o 
   4   1  17       53.67       61.48     11.67 o 
   5   1  17       18.32       23.55     12.74 o 
   6   1  17        4.48       -8.06     16.45 o 
   7   1  17        2.34       -2.36     11.15 o 
 -21   2  17      111.94       90.12     17.98 o 
 -20   2  17       33.81       45.02     15.07 o 
 -19   2  17       68.14       45.19     15.41 o 
 -18   2  17       24.72       16.36     13.55 o 
 -17   2  17        7.41        5.21     12.17 o 
 -16   2  17        0.07       11.34     12.12 o 
 -15   2  17        1.86        0.90     11.90 o 
 -14   2  17        5.55        0.87     11.25 o 
 -13   2  17       62.58       41.57     13.52 o 
 -12   2  17       64.82       72.62     12.48 o 
 -11   2  17        4.50       10.69     11.44 o 
 -10   2  17       62.43       64.17     12.11 o 
  -9   2  17       66.14       85.90     12.64 o 
  -8   2  17       38.69       35.07     11.08 o 
  -7   2  17       55.89       56.24     11.64 o 
  -6   2  17        0.28       -2.24      9.48 o 
  -5   2  17        5.16        9.35      9.80 o 
  -4   2  17       28.11       22.02     10.58 o 
  -3   2  17        5.06        2.49      9.35 o 
  -2   2  17        4.42        3.72      9.52 o 
  -1   2  17       35.26       28.39     10.79 o 
   0   2  17       39.55       62.47     12.16 o 
   1   2  17      254.77      266.34     17.97 o 
   2   2  17        2.29        9.07      9.97 o 
   3   2  17       82.31       64.21     15.27 o 
   4   2  17        8.51        2.63     12.72 o 
   5   2  17       28.67       16.14     13.68 o 
   6   2  17       74.47       50.95     15.45 o 
 -20   3  17       10.40       10.59     15.94 o 
 -19   3  17       36.21       51.82     17.22 o 
 -18   3  17        1.19        5.89     14.96 o 
 -17   3  17       10.00      -13.14     17.44 o 
 -16   3  17       29.25       23.65     15.53 o 
 -15   3  17       13.06       11.41     17.52 o 
 -14   3  17       13.04        6.51     12.20 o 
 -13   3  17        0.27       -5.48     11.48 o 
 -12   3  17        0.91        2.30     11.18 o 
 -11   3  17       13.95        6.46     13.11 o 
 -10   3  17       11.51       25.89     11.98 o 
  -9   3  17       65.23       51.02     13.57 o 
  -8   3  17       14.72       21.51     12.02 o 
  -7   3  17       14.07       15.23     11.65 o 
  -6   3  17       63.75       84.26     15.14 o 
  -5   3  17        8.26       23.94     12.21 o 
  -4   3  17        3.12       10.91     11.85 o 
  -3   3  17       45.25       36.09     13.10 o 
  -2   3  17        9.60       31.23     12.65 o 
  -1   3  17        0.16       -5.41     10.86 o 
   0   3  17       45.72       59.74     14.42 o 
   1   3  17      121.66      132.09     17.77 o 
   2   3  17       13.76       17.63     16.44 o 
   3   3  17       24.20       19.79     12.79 o 
   4   3  17        1.67       15.62     13.06 o 
   5   3  17      119.49      152.82     19.51 o 
 -18   4  17       65.41       90.50     19.43 o 
 -17   4  17       36.56       33.10     16.61 o 
 -16   4  17        0.31      -20.37     13.58 o 
 -15   4  17       84.69      125.00     20.85 o 
 -14   4  17       37.60       35.76     15.75 o 
 -13   4  17        0.01       -0.41     13.47 o 
 -12   4  17       33.75       13.08     13.82 o 
 -11   4  17       45.72       51.67     15.22 o 
 -10   4  17       12.71       34.55     14.57 o 
  -9   4  17        4.39      -12.72     12.43 o 
  -8   4  17      306.71      364.09     28.62 o 
  -7   4  17        6.91       -4.45     11.02 o 
  -6   4  17        0.06       -4.57     11.23 o 
  -5   4  17        5.66        2.64     11.18 o 
  -4   4  17      104.73      132.60     17.61 o 
  -3   4  17        0.63       15.79     11.64 o 
  -2   4  17        9.83       15.11     12.26 o 
  -1   4  17        7.58       -3.86     10.98 o 
   0   4  17      102.26      128.84     17.70 o 
   1   4  17       12.01       10.94     12.04 o 
   2   4  17       14.14       31.82     13.60 o 
   3   4  17        1.67       -3.46     11.68 o 
 -15   5  17        0.03        2.91     14.06 o 
 -14   5  17      107.86       83.77     21.84 o 
 -13   5  17        1.06        1.93     14.33 o 
 -12   5  17      152.50      176.19     22.78 o 
 -11   5  17        7.47       21.44     18.10 o 
 -10   5  17       40.66       40.47     16.32 o 
  -9   5  17       26.94       39.58     15.43 o 
  -8   5  17      322.23      337.20     27.50 o 
  -7   5  17       16.99       -0.39     13.23 o 
  -6   5  17       20.97        6.68     13.14 o 
  -5   5  17        3.34       -0.33     13.86 o 
  -4   5  17       11.14       18.28     14.54 o 
  -3   5  17       22.95       27.77     14.78 o 
  -2   5  17       49.88       67.64     17.34 o 
  -1   5  17       45.41       31.96     17.62 o 
   0   5  17       14.13        6.86     17.48 o 
 -19   0  18      202.19      206.51     31.36 o 
 -18   0  18       29.34       18.63     19.79 o 
 -17   0  18        0.86        0.64     17.94 o 
 -16   0  18       20.50       10.30     18.41 o 
 -15   0  18        7.85      -12.75     17.72 o 
 -14   0  18      111.47      158.84     27.36 o 
 -13   0  18       42.88       31.98     20.57 o 
 -12   0  18        0.02       -7.61     13.10 o 
 -11   0  18       83.71       85.03     17.62 o 
 -10   0  18       26.34       33.33     14.83 o 
  -9   0  18        8.47      -11.25     26.58 o 
  -8   0  18      615.95      674.50     36.25 o 
  -7   0  18       44.29       43.07     15.55 o 
  -6   0  18      207.53      217.09     28.53 o 
  -5   0  18       18.82        9.75     18.66 o 
  -4   0  18        7.12        9.53     17.44 o 
  -3   0  18        4.81       10.89     14.06 o 
  -2   0  18      641.57      648.50     35.56 o 
  -1   0  18      105.00      102.63     18.29 o 
   0   0  18      544.77      475.65     50.77 o 
   1   0  18       23.11       29.35     18.05 o 
   2   0  18      124.28       96.42     18.56 o 
   3   0  18      232.89      260.60     24.77 o 
 -19   1  18       99.68       96.74     19.59 o 
 -18   1  18      209.67      247.13     21.89 o 
 -17   1  18      219.30      260.28     19.44 o 
 -16   1  18        7.83       -0.73     10.90 o 
 -15   1  18       51.52       67.39     13.36 o 
 -14   1  18       28.35        4.34     10.80 o 
 -13   1  18        0.07      -10.31     10.28 o 
 -12   1  18        7.62       16.16     10.58 o 
 -11   1  18       31.65       39.95     11.77 o 
 -10   1  18       27.47       29.71     11.06 o 
  -9   1  18       77.19       96.59     13.91 o 
  -8   1  18        0.55       -0.68      9.95 o 
  -7   1  18       14.93       12.18     10.40 o 
  -6   1  18        7.51       -4.49      9.76 o 
  -5   1  18       69.89       74.16     13.09 o 
  -4   1  18       38.01       50.03     12.26 o 
  -3   1  18      163.46      244.67     18.27 o 
  -2   1  18        2.35       10.47      9.98 o 
  -1   1  18       20.62       -1.22      9.77 o 
   0   1  18       70.51       80.38     12.26 o 
   1   1  18       15.81        6.08      9.96 o 
   2   1  18        4.93        2.56     11.12 o 
   3   1  18       37.08       46.43     13.78 o 
 -18   2  18       41.48       31.83     16.34 o 
 -17   2  18       99.65      108.77     17.49 o 
 -16   2  18       12.68       27.38     13.95 o 
 -15   2  18        6.48        4.62     12.15 o 
 -14   2  18       42.09       37.57     13.91 o 
 -13   2  18       81.23       83.62     16.01 o 
 -12   2  18       29.56       39.95     12.01 o 
 -11   2  18        0.43        5.80     10.42 o 
 -10   2  18      153.17      197.18     25.90 o 
  -9   2  18        3.66        6.02     10.13 o 
  -8   2  18        4.08        3.61     10.00 o 
  -7   2  18       20.44        9.52     10.07 o 
  -6   2  18        7.13       -4.56      9.85 o 
  -5   2  18        0.21       -1.89     10.18 o 
  -4   2  18        5.48        6.18     10.23 o 
  -3   2  18      126.48      157.38     15.35 o 
  -2   2  18       66.34       50.82     17.86 o 
  -1   2  18        0.08       -7.61     11.62 o 
   0   2  18        6.82        0.42     12.66 o 
   1   2  18       50.87        8.40     13.46 o 
   2   2  18       19.67       27.51     13.96 o 
 -17   3  18      115.65      144.15     22.58 o 
 -16   3  18      178.37      244.75     26.39 o 
 -15   3  18       71.30       99.71     19.98 o 
 -14   3  18        1.51       15.15     15.50 o 
 -13   3  18        2.98       -4.13     12.11 o 
 -12   3  18      129.34      163.08     19.15 o 
 -11   3  18       98.36      118.15     17.31 o 
 -10   3  18       18.51       17.17     13.09 o 
  -9   3  18      230.47      225.55     27.53 o 
  -8   3  18       12.30       18.73     15.47 o 
  -7   3  18        2.63        4.92     11.93 o 
  -6   3  18       67.72       89.66     22.51 o 
  -5   3  18        5.22       17.39     12.90 o 
  -4   3  18       21.05       -5.33     12.16 o 
  -3   3  18        0.56        0.74     12.23 o 
  -2   3  18        1.12        4.32     11.93 o 
  -1   3  18       82.13       61.84     15.39 o 
   0   3  18       19.82       39.72     14.35 o 
   1   3  18       68.20       79.75     16.49 o 
 -14   4  18       17.04       10.26     15.64 o 
 -13   4  18        2.02      -15.65     13.70 o 
 -12   4  18        0.20      -16.92     13.36 o 
 -11   4  18        5.03        6.67     14.58 o 
 -10   4  18        7.44       23.47     14.86 o 
  -9   4  18      178.07      206.73     26.80 o 
  -8   4  18       35.81       40.86     29.27 o 
  -7   4  18       26.50       17.58     14.91 o 
  -6   4  18        0.00       18.00     14.40 o 
  -5   4  18        8.14       41.74     16.31 o 
  -4   4  18       57.81       82.10     18.59 o 
  -3   4  18        2.15       -6.61     14.07 o 
  -2   4  18       26.38       30.37     15.89 o 
 -15   1  19       56.34       74.63     16.41 o 
 -14   1  19       29.17       31.20     12.42 o 
 -13   1  19       31.14       30.24     12.53 o 
 -12   1  19        1.62        0.54     11.03 o 
 -11   1  19        0.83       15.87     11.58 o 
 -10   1  19        0.30      -11.64     10.05 o 
  -9   1  19       12.66       22.10     11.61 o 
  -8   1  19       61.82       70.01     13.68 o 
  -7   1  19       25.98       42.26     12.27 o 
  -6   1  19        1.58       -0.93     10.36 o 
  -5   1  19        0.48       15.07     11.25 o 
  -4   1  19       23.04       16.21     11.93 o 
  -3   1  19      112.14       99.18     15.06 o 
  -2   1  19        0.18       -8.32     12.24 o 
 -13   2  19        2.54       -9.86     12.40 o 
 -12   2  19        0.01       30.00     14.34 o 
 -11   2  19        6.87       17.28     13.34 o 
 -10   2  19       27.64       43.66     14.46 o 
  -9   2  19        0.47       -2.93     12.51 o 
  -8   2  19        0.55       -5.56     12.25 o 
  -7   2  19       43.29       54.39     15.15 o 
  -6   2  19        4.55       31.62     13.84 o 
  -5   2  19       23.30       43.99     14.91 o 
  -4   2  19      133.97      161.90     20.24 o 
                                                 
